# Supplementary material for: Bacteria Associated With Shiraia Fruiting Bodies Influence Fungal Production of Hypocrellin A
Source: Front Microbiol. 2019 Sep 11;10:2023. doi: 10.3389/fmicb.2019.02023 (PMC6749022; doi:10.3389/fmicb.2019.02023)
Supplement: Supplementary file 2 [file Table_1.XLSX]

## Sheet: FIM Supplementary Information
Frontiers in Microbiology Supplementary Information Bacteria associated with Shiraia fruiting bodies influence fungal production of hypocrellin A Yan Jun Ma 1, Li Ping Zheng 2 and Jian Wen Wang 1* 1College of Pharmaceutical Sciences, Soochow University, Suzhou 215123, China 2Department of Horticultural Sciences, Soochow University, Suzhou 215123, China Corresponding author: Dr. Jian Wen Wang. Ema…

## Sheet: TABLE S3
TABLE S3| Taxonomic classification of 31 bacterial isolates from Shiraia fruiting bodies.
Strain No.	Nearest match in NCBI database and accession No.	Identity (%)	Phylum	Class	Order	Family	Genus	species
1	Bacillus cereus (EU621383.1)	97	Firmicutes	Bacilli	Bacillales	Bacillaceae	Bacillus	Bacillus cereus
2	Brevibacterium sp. (KU588052.1)	97	Actinobacteria	Actinobacteria	Actinobacterales	Corynebacteriaceae	Brevibacterium	Unclassified species
3	Rhodococcus kroppenstedtii (JN873342.1 )	96	Actinobacteria	Acidimicrobidae	Actinobacterales	Nocardiaceae	Rhodococcus	Rhodococcus kroppenstedtii
4	Bacillus cereus (HM752769.1)	98	Firmicutes	Bacilli	Bacillales	Bacillaceae	Bacillus	Bacillus cereus
5	Bacillus sp. (KY476269.1)	98	Firmicutes	Bacilli	Bacillales	Bacillaceae	Bacillus	Unclassified species
6	Staphylococcus capitis (JX094948.1)	97	Firmicutes	Bacilli	Bacillales	Micrococcaceae	Staphylococcus	Staphylococcus capitis
7	Bacillus tequilensis (JF411311.1)	97	Firmicutes	Bacilli	Bacillales	Bacillaceae	Bacillus	Bacillus tequilensis
8	Pseudomonas putida (KX101237.1)	97	Proteobacteria	Gammaproteobacteria	Pseudomonadales	Pseudomonadaceae	Pseudomonas	Pseudomonas putida
9	Brevibacterium sp. (KU588052.1)	97	Actinobacteria	Actinobacteria	Actinobacterales	Corynebacteriaceae	Brevibacterium	Unclassified species
10	Bacillus sp. (KM114620.1)	97	Firmicutes	Bacilli	Bacillales	Bacillaceae	Bacillus	Unclassified species
11	Pseudomonas fulva (AB681094.1)	99	Proteobacteria	Gammaproteobacteria	Pseudomonadales	Pseudomonadaceae	Pseudomonas	Pseudomonas fulva
12	Pseudomonas fulva (FJ972539.1)	97	Proteobacteria	Gammaproteobacteria	Pseudomonadales	Pseudomonadaceae	Pseudomonas	Pseudomonas fulva
13	Aeromonas hydrophila (KY496300.1)	96	Proteobacteria	Gammaproteobacteria	Aeromonadales	Aeromonadaceae	Aeromonas	Aeromonas hydrophila
14	Staphylococcus equorum (KP400528.1)	96	Firmicutes	Bacilli	Bacillales	Micrococcaceae	Staphylococcus	Staphylococcus equorum
15	Bacillus cereus (EU621383.1)	97	Firmicutes	Bacilli	Bacillales	Bacillaceae	Bacillus	Bacillus cereus
16	Bacillus subtilis (KU904292.1)	97	Firmicutes	Bacilli	Bacillales	Bacillaceae	Bacillus	Bacillus subtilis
17	Bacillus cereus (KX768300.1)	96	Firmicutes	Bacilli	Bacillales	Bacillaceae	Bacillus	Bacillus cereus
18	Bacillus safensis (KX269837.1)	98	Firmicutes	Bacilli	Bacillales	Bacillaceae	Bacillus	Bacillus safensis
19	Bacillus anthracis (JX307685.1)	97	Firmicutes	Bacilli	Bacillales	Bacillaceae	Bacillus	Bacillus anthracis
20	Pseudomonas parafulva (KX345930.1)	96	Proteobacteria	Gammaproteobacteria	Pseudomonadales	Pseudomonadaceae	Pseudomonas	Pseudomonas parafulva
21	Escherichia coli (KU204888.1)	96	Proteobacteria	Gammaproteobacteria	Enterobacteriales	Enterobacteriaceae	Escherichia	Escherichia coli
22	Bacillus sp. (LC099946.1)	97	Firmicutes	Bacilli	Bacillales	Bacillaceae	Bacillus	Unclassified species
23	Pseudomonas putida (KX101237.1)	97	Proteobacteria	Gammaproteobacteria	Pseudomonadales	Pseudomonadaceae	Pseudomonas	Pseudomonas putida
24	Pseudomonas putida (KM079616.1)	96	Proteobacteria	Gammaproteobacteria	Pseudomonadales	Pseudomonadaceae	Pseudomonas	Pseudomonas putida
25	Cupriavidus respiraculi (AY860241.1)	98	Proteobacteria	Betaproteobacteria	Burkholderiales	Burkholderiaceae	Cupriavidus	Cupriavidus respiraculi
26	Bacillus cereus (HM752769.1)	98	Firmicutes	Bacilli	Bacillales	Bacillaceae	Bacillus	Bacillus cereus
27	Bacillus sp. (FJ863099.1)	98	Firmicutes	Bacilli	Bacillales	Bacillaceae	Bacillus	Unclassified species
28	Microbacterium oxydans (EU714339.1)	97	Firmicutes	Actinobacteria	Actinobacterales	Microbacteriaceae	Microbacterium	Microbacterium oxydans
29	Enterobacter asburiae (HQ455820.1)	97	Proteobacteria	Gammaproteobacteria	Enterobacteriales	Enterobacteriaceae	Enterobacter	Enterobacter asburiae
30	Staphylococcus aureus (KJ643929.1)	96	Firmicutes	Bacilli	Bacillales	Micrococcaceae	Staphylococcu	Staphylococcus aureus
31	Bacillus subtilis (KF641789.1)	97	Firmicutes	Bacilli	Bacillales	Bacillaceae	Bacillus	Bacillus subtilis
																METABOLISM	Nucleotide transport and metabolism	GO	COG5371	Ectonucleoside triphosphate diphosphohydrolase	Cellular Component: Golgi membrane (GO:0000139);|Molecular Function: ATP binding (GO:0005524);|Biological Process: protein glycosylation (GO:0006486);|Biological Process: sphingolipid metabolic process (GO:0006665);|Cellular Component: membrane (GO:0016020);|Cellular Component: integral component of membrane (GO:0016021);|Molecular Function: nucleoside-diphosphatase activity (GO:0017110);|Molecul…	--	--
																--	--	K	ENOG410XTBB	Transcriptional regulatory protein pro1	Molecular Function: RNA polymerase II transcription factor activity, sequence-specific DNA binding (GO:0000981);|Molecular Function: DNA binding (GO:0003677);|Cellular Component: nucleus (GO:0005634);|Biological Process: transcription, DNA-templated (GO:0006351);|Molecular Function: zinc ion binding (GO:0008270);	--	--
																POORLY CHARACTERIZED	General function prediction only	T	ENOG410XQ0C	serine threonine-protein kinase	Molecular Function: protein serine/threonine kinase activity (GO:0004674);|Molecular Function: ATP binding (GO:0005524);|Cellular Component: nucleus (GO:0005634);|Cellular Component: cytoplasm (GO:0005737);|Cellular Component: plasma membrane (GO:0005886);|Biological Process: sporulation resulting in formation of a cellular spore (GO:0030435);|Biological Process: intracellular signal transduction…	--	--
																--	--	S	ENOG4111FVS	Sexual development activator VeA	Cellular Component: nucleus (GO:0005634);|Cellular Component: cytoplasm (GO:0005737);|Biological Process: transcription, DNA-templated (GO:0006351);|Biological Process: regulation of transcription, DNA-templated (GO:0006355);|Biological Process: sporulation resulting in formation of a cellular spore (GO:0030435);	--	--
																--	--	S	ENOG410YS6U	NA	Biological Process: trehalose biosynthetic process (GO:0005992);|Biological Process: transcription, DNA-templated (GO:0006351);|Biological Process: regulation of transcription, DNA-templated (GO:0006355);|Biological Process: asexual spore wall assembly (GO:0042243);|Biological Process: conidium formation (GO:0048315);	--	--
																--	--	K	ENOG4110G4V	regulator medusa	--	--	--

## Sheet: TABLE S7
TABLE S7| Taxonomic classification of OTUs detected from the fruiting bodies with total read numbers.
OTU ID	Reads	Taxonomy
0	240	k__Bacteria; p__Proteobacteria; c__Gammaproteobacteria; o__Pseudomonadales; f__Moraxellaceae; g__Acinetobacter; s__johnsonii
1	2	k__Bacteria; p__Planctomycetes; c__[Brocadiae]; o__Brocadiales; f__Brocadiaceae; g__Candidatus Brocadia; s__unclassified__Candidatus Brocadia(g)
2	3978	k__Bacteria; p__Firmicutes; c__Bacilli; o__Bacillales; f__Bacillaceae; g__Bacillus
3	5	k__Bacteria; p__OP8; c__OP8_2; o__unclassified__OP8_2(c); f__unclassified__OP8_2(c); g__unclassified__OP8_2(c); s__unclassified__OP8_2(c)
4	5	k__Bacteria; p__Planctomycetes; c__[Brocadiae]; o__Brocadiales; f__Brocadiaceae; g__Kuenenia; s__stuttgartiensis
5	3	k__Bacteria
6	6	k__Bacteria; p__Proteobacteria; c__Deltaproteobacteria; o__Syntrophobacterales; f__Syntrophaceae; g__Desulfobacca; s__unclassified__Desulfobacca(g)
7	2	k__Bacteria; p__WS3; c__PRR-12; o__GN03; f__KSB4; g__unclassified__KSB4(f); s__unclassified__KSB4(f)
8	2	k__Bacteria; p__Proteobacteria; c__Deltaproteobacteria; o__Myxococcales; f__unclassified__Myxococcales(o); g__unclassified__Myxococcales(o); s__unclassified__Myxococcales(o)
9	1	k__Bacteria; p__Verrucomicrobia; c__Verruco-5
10	1376	k__Bacteria; p__Proteobacteria; c__Gammaproteobacteria; o__Enterobacteriales; f__Enterobacteriaceae
11	9	k__Bacteria; p__Proteobacteria; c__Betaproteobacteria; o__Burkholderiales; f__Comamonadaceae; g__Rhodoferax; s__unclassified__Rhodoferax(g)
12	16	k__Bacteria; p__Acidobacteria; c__Acidobacteria-6; o__iii1-15; f__unclassified__iii1-15(o); g__unclassified__iii1-15(o); s__unclassified__iii1-15(o)
13	5	k__Bacteria; p__Proteobacteria; c__Deltaproteobacteria; o__Desulfobacterales; f__Desulfobulbaceae; g__unclassified__Desulfobulbaceae(f); s__unclassified__Desulfobulbaceae(f)
14	6	k__Bacteria; p__Proteobacteria; c__Deltaproteobacteria; o__Desulfovibrionales; f__Desulfomicrobiaceae; g__Desulfomicrobium; s__unclassified__Desulfomicrobium(g)
15	8	k__Bacteria; p__Firmicutes; c__Bacilli; o__Bacillales; f__Bacillaceae; g__Bacillus; s__unclassified__Bacillus(g)
16	1	k__Bacteria; p__Firmicutes; c__Bacilli; o__Bacillales; f__Bacillaceae; g__Bacillus
17	4	k__Bacteria; p__Proteobacteria; c__Deltaproteobacteria; o__Desulfuromonadales
18	4	k__Bacteria; p__Acidobacteria; c__iii1-8; o__SJA-36; f__unclassified__SJA-36(o); g__unclassified__SJA-36(o); s__unclassified__SJA-36(o)
19	6	k__Bacteria; p__Verrucomicrobia; c__Verruco-5; o__WCHB1-41; f__unclassified__WCHB1-41(o); g__unclassified__WCHB1-41(o); s__unclassified__WCHB1-41(o)
20	3	k__Bacteria; p__Proteobacteria; c__Deltaproteobacteria; o__Myxococcales; f__0319-6G20; g__unclassified__0319-6G20(f); s__unclassified__0319-6G20(f)
21	2	k__Bacteria; p__Proteobacteria; c__Deltaproteobacteria; o__Syntrophobacterales; f__Syntrophobacteraceae; g__unclassified__Syntrophobacteraceae(f); s__unclassified__Syntrophobacteraceae(f)
22	1	k__Bacteria; p__Proteobacteria; c__Deltaproteobacteria; o__Syntrophobacterales; f__Syntrophaceae; g__Desulfomonile; s__unclassified__Desulfomonile(g)
23	2	k__Bacteria; p__Proteobacteria; c__Deltaproteobacteria; o__Myxococcales
24	2	k__Bacteria; p__WS3; c__PRR-12; o__LD1-PA13; f__unclassified__LD1-PA13(o); g__unclassified__LD1-PA13(o); s__unclassified__LD1-PA13(o)
25	1	k__Bacteria
26	6	k__Bacteria; p__Proteobacteria
27	3	k__Bacteria; p__Acidobacteria; c__Acidobacteria-6; o__iii1-15; f__unclassified__iii1-15(o); g__unclassified__iii1-15(o); s__unclassified__iii1-15(o)
28	2	k__Bacteria; p__Proteobacteria; c__Gammaproteobacteria; o__Pseudomonadales; f__Moraxellaceae; g__Acinetobacter; s__rhizosphaerae
29	626	k__Bacteria; p__Proteobacteria; c__Gammaproteobacteria; o__Xanthomonadales; f__Xanthomonadaceae; g__Luteibacter; s__rhizovicinus
30	683	k__Bacteria; p__Proteobacteria; c__Gammaproteobacteria; o__Enterobacteriales; f__Enterobacteriaceae
31	1048	k__Bacteria; p__Proteobacteria; c__Betaproteobacteria; o__Burkholderiales; f__Oxalobacteraceae; g__Janthinobacterium; s__unclassified__Janthinobacterium(g)
32	1	k__Bacteria; p__Nitrospirae; c__Nitrospira; o__Nitrospirales; f__0319-6A21; g__unclassified__0319-6A21(f); s__unclassified__0319-6A21(f)
33	1	k__Bacteria; p__Proteobacteria; c__Deltaproteobacteria; o__[Entotheonellales]; f__unclassified__[Entotheonellales](o); g__unclassified__[Entotheonellales](o); s__unclassified__[Entotheonellales](o)
34	1	k__Bacteria; p__Proteobacteria; c__Deltaproteobacteria; o__NB1-j
35	6	k__Bacteria; p__Acidobacteria; c__RB25; o__unclassified__RB25(c); f__unclassified__RB25(c); g__unclassified__RB25(c); s__unclassified__RB25(c)
36	4	k__Bacteria; p__Nitrospirae; c__Nitrospira; o__Nitrospirales; f__0319-6A21; g__unclassified__0319-6A21(f); s__unclassified__0319-6A21(f)
37	6	k__Bacteria; p__Acidobacteria; c__Acidobacteria-6; o__iii1-15; f__unclassified__iii1-15(o); g__unclassified__iii1-15(o); s__unclassified__iii1-15(o)
38	3	k__Bacteria; p__Verrucomicrobia; c__Verrucomicrobiae; o__Verrucomicrobiales; f__Verrucomicrobiaceae; g__Verrucomicrobium; s__unclassified__Verrucomicrobium(g)
39	300	k__Bacteria; p__Firmicutes; c__Bacilli; o__Lactobacillales; f__Enterococcaceae
40	95	k__Bacteria; p__Firmicutes; c__Bacilli; o__Bacillales; f__Bacillaceae; g__Bacillus; s__unclassified__Bacillus(g)
41	1	k__Bacteria; p__Proteobacteria; c__Deltaproteobacteria; o__Bdellovibrionales; f__Bacteriovoracaceae; g__Peredibacter; s__starrii
42	30	k__Bacteria; p__Proteobacteria; c__Gammaproteobacteria; o__Pseudomonadales; f__Moraxellaceae; g__Acinetobacter; s__lwoffii
43	5	k__Bacteria; p__Proteobacteria; c__Deltaproteobacteria; o__[Entotheonellales]; f__unclassified__[Entotheonellales](o); g__unclassified__[Entotheonellales](o); s__unclassified__[Entotheonellales](o)
44	3	k__Bacteria; p__Proteobacteria; c__Deltaproteobacteria; o__Desulfobacterales; f__Desulfobacteraceae; g__Desulfococcus; s__unclassified__Desulfococcus(g)
45	2	k__Bacteria; p__Firmicutes; c__Bacilli; o__Bacillales; f__Bacillaceae; g__Bacillus
46	6	k__Bacteria; p__Proteobacteria; c__Deltaproteobacteria; o__Desulfobacterales; f__Desulfobacteraceae
47	7	k__Bacteria; p__Proteobacteria; c__Deltaproteobacteria; o__Desulfobacterales; f__Desulfobulbaceae; g__unclassified__Desulfobulbaceae(f); s__unclassified__Desulfobulbaceae(f)
48	2	k__Bacteria
49	3	k__Bacteria; p__Proteobacteria; c__Gammaproteobacteria; o__Pseudomonadales; f__Moraxellaceae; g__Acinetobacter; s__unclassified__Acinetobacter(g)
50	4	k__Bacteria; p__Proteobacteria; c__Gammaproteobacteria; o__Pseudomonadales; f__Moraxellaceae; g__Enhydrobacter; s__unclassified__Enhydrobacter(g)
51	3	k__Bacteria; p__Firmicutes; c__Bacilli; o__Bacillales; f__Bacillaceae; g__Geobacillus; s__unclassified__Geobacillus(g)
52	10	k__Bacteria; p__Proteobacteria; c__Gammaproteobacteria; o__Pseudomonadales; f__Moraxellaceae; g__Acinetobacter; s__unclassified__Acinetobacter(g)
53	18	k__Bacteria; p__Proteobacteria; c__Deltaproteobacteria; o__[Entotheonellales]; f__unclassified__[Entotheonellales](o); g__unclassified__[Entotheonellales](o); s__unclassified__[Entotheonellales](o)
54	3	k__Bacteria; p__Acidobacteria; c__Acidobacteria-6; o__iii1-15; f__mb2424; g__unclassified__mb2424(f); s__unclassified__mb2424(f)
55	9	k__Bacteria; p__Proteobacteria; c__Deltaproteobacteria; o__Syntrophobacterales; f__Syntrophaceae; g__unclassified__Syntrophaceae(f); s__unclassified__Syntrophaceae(f)
56	1	k__Bacteria; p__Proteobacteria; c__Deltaproteobacteria; o__Myxococcales; f__Myxococcaceae; g__Anaeromyxobacter; s__unclassified__Anaeromyxobacter(g)
57	4	k__Bacteria; p__Proteobacteria; c__Deltaproteobacteria
58	1	k__Bacteria; p__Proteobacteria; c__Deltaproteobacteria; o__Syntrophobacterales; f__Syntrophaceae; g__Desulfomonile; s__unclassified__Desulfomonile(g)
59	2	k__Bacteria; p__Proteobacteria; c__Deltaproteobacteria; o__BPC076; f__unclassified__BPC076(o); g__unclassified__BPC076(o); s__unclassified__BPC076(o)
60	2	k__Bacteria; p__Proteobacteria; c__Deltaproteobacteria; o__NB1-j; f__unclassified__NB1-j(o); g__unclassified__NB1-j(o); s__unclassified__NB1-j(o)
61	1	k__Bacteria; p__Proteobacteria; c__Deltaproteobacteria; o__Syntrophobacterales; f__Syntrophaceae; g__Syntrophus; s__unclassified__Syntrophus(g)
62	4	k__Bacteria; p__Proteobacteria; c__Deltaproteobacteria; o__Desulfobacterales; f__Desulfobacteraceae; g__Desulfococcus; s__unclassified__Desulfococcus(g)
63	1282	k__Bacteria; p__Proteobacteria; c__Gammaproteobacteria; o__Pseudomonadales; f__Pseudomonadaceae; g__Pseudomonas
64	250	k__Bacteria; p__Proteobacteria; c__Gammaproteobacteria; o__Pseudomonadales; f__Pseudomonadaceae
65	2	k__Bacteria; p__Proteobacteria; c__Betaproteobacteria; o__Methylophilales; f__Methylophilaceae; g__Methylotenera; s__mobilis
66	17	k__Bacteria; p__Firmicutes; c__Bacilli; o__Lactobacillales; f__Streptococcaceae; g__Streptococcus; s__unclassified__Streptococcus(g)
67	3	k__Bacteria; p__Proteobacteria; c__Gammaproteobacteria; o__Xanthomonadales; f__Xanthomonadaceae; g__Thermomonas; s__fusca
68	6	k__Bacteria; p__Proteobacteria
69	1	k__Bacteria; p__Proteobacteria; c__Gammaproteobacteria; o__Pseudomonadales; f__Pseudomonadaceae
70	1	k__Bacteria; p__Acidobacteria; c__Sva0725; o__Sva0725; f__unclassified__Sva0725(o); g__unclassified__Sva0725(o); s__unclassified__Sva0725(o)
71	1	k__Bacteria; p__Proteobacteria; c__Deltaproteobacteria; o__MBNT15; f__unclassified__MBNT15(o); g__unclassified__MBNT15(o); s__unclassified__MBNT15(o)
72	96	k__Bacteria; p__Proteobacteria; c__Gammaproteobacteria; o__Pseudomonadales; f__Pseudomonadaceae; g__Pseudomonas
73	4	k__Bacteria; p__Proteobacteria; c__Betaproteobacteria; o__Rhodocyclales; f__Rhodocyclaceae; g__Thauera; s__unclassified__Thauera(g)
74	180	k__Bacteria; p__Proteobacteria; c__Gammaproteobacteria; o__Enterobacteriales; f__Enterobacteriaceae; g__Escherichia; s__coli
75	2	k__Bacteria; p__Proteobacteria; c__Betaproteobacteria; o__Burkholderiales; f__Comamonadaceae; g__Hylemonella; s__unclassified__Hylemonella(g)
76	15	k__Bacteria; p__Proteobacteria; c__Betaproteobacteria; o__Burkholderiales; f__Alcaligenaceae; g__Achromobacter; s__unclassified__Achromobacter(g)
77	13	k__Bacteria; p__Firmicutes; c__Bacilli; o__Lactobacillales; f__Streptococcaceae; g__Streptococcus; s__unclassified__Streptococcus(g)
78	4	k__Bacteria; p__Proteobacteria; c__Betaproteobacteria; o__Burkholderiales; f__Oxalobacteraceae
79	2	k__Bacteria; p__Proteobacteria; c__Gammaproteobacteria; o__HOC36; f__unclassified__HOC36(o); g__unclassified__HOC36(o); s__unclassified__HOC36(o)
80	1	k__Bacteria; p__Proteobacteria; c__Gammaproteobacteria; o__Xanthomonadales; f__Xanthomonadaceae; g__Luteibacter; s__rhizovicinus
81	47	k__Bacteria; p__Proteobacteria; c__Gammaproteobacteria; o__Enterobacteriales; f__Enterobacteriaceae
82	2	k__Bacteria; p__Proteobacteria; c__Betaproteobacteria; o__Burkholderiales; f__Comamonadaceae; g__Tepidimonas; s__unclassified__Tepidimonas(g)
83	95	k__Bacteria; p__Proteobacteria; c__Betaproteobacteria; o__Rhodocyclales; f__Rhodocyclaceae
84	38	k__Bacteria; p__Proteobacteria; c__Betaproteobacteria; o__Burkholderiales; f__Oxalobacteraceae; g__Janthinobacterium; s__unclassified__Janthinobacterium(g)
85	1	k__Bacteria; p__Proteobacteria; c__Gammaproteobacteria; o__Enterobacteriales; f__Enterobacteriaceae
86	8	k__Bacteria; p__Firmicutes; c__Clostridia; o__Clostridiales; f__Veillonellaceae; g__Veillonella; s__dispar
87	1	k__Bacteria; p__Proteobacteria; c__Gammaproteobacteria; o__Enterobacteriales; f__Enterobacteriaceae; g__Morganella; s__unclassified__Morganella(g)
88	33	k__Bacteria; p__Firmicutes; c__Bacilli; o__Bacillales; f__Staphylococcaceae; g__Staphylococcus; s__equorum
89	2	k__Bacteria; p__Proteobacteria; c__Gammaproteobacteria; o__unclassified__Gammaproteobacteria(c); f__unclassified__Gammaproteobacteria(c); g__unclassified__Gammaproteobacteria(c); s__unclassified__Gammaproteobacteria(c)
90	1	k__Bacteria; p__Firmicutes; c__Bacilli; o__Bacillales; f__Staphylococcaceae; g__Macrococcus
91	51	k__Bacteria; p__Firmicutes; c__Bacilli; o__Bacillales; f__Paenibacillaceae; g__Brevibacillus; s__laterosporus
92	12	k__Bacteria; p__Acidobacteria; c__Sva0725; o__Sva0725; f__unclassified__Sva0725(o); g__unclassified__Sva0725(o); s__unclassified__Sva0725(o)
93	18	k__Bacteria; p__Proteobacteria; c__Betaproteobacteria; o__Burkholderiales; f__Comamonadaceae
94	3	k__Bacteria; p__Proteobacteria; c__Betaproteobacteria; o__Rhodocyclales; f__Rhodocyclaceae; g__Dechloromonas; s__unclassified__Dechloromonas(g)
95	3	k__Bacteria; p__Firmicutes; c__Bacilli; o__Lactobacillales; f__Aerococcaceae; g__unclassified__Aerococcaceae(f); s__unclassified__Aerococcaceae(f)
96	2	k__Bacteria; p__Firmicutes; c__Clostridia; o__Clostridiales; f__Veillonellaceae; g__Selenomonas; s__noxia
97	19	k__Bacteria; p__Firmicutes; c__Bacilli; o__Lactobacillales; f__Carnobacteriaceae; g__Trichococcus; s__unclassified__Trichococcus(g)
98	2	k__Bacteria; p__Proteobacteria; c__Betaproteobacteria; o__Burkholderiales; f__Comamonadaceae
99	6	k__Bacteria; p__Proteobacteria; c__Betaproteobacteria; o__Rhodocyclales; f__Rhodocyclaceae; g__Zoogloea; s__unclassified__Zoogloea(g)
100	5	k__Bacteria; p__Proteobacteria; c__Gammaproteobacteria; o__Legionellales; f__unclassified__Legionellales(o); g__unclassified__Legionellales(o); s__unclassified__Legionellales(o)
101	3	k__Bacteria; p__Planctomycetes; c__OM190; o__CL500-15; f__unclassified__CL500-15(o); g__unclassified__CL500-15(o); s__unclassified__CL500-15(o)
102	16	k__Bacteria; p__Proteobacteria; c__Gammaproteobacteria; o__Enterobacteriales; f__Enterobacteriaceae
103	2	k__Bacteria; p__Chlamydiae; c__Chlamydiia; o__Chlamydiales
104	11	k__Bacteria; p__Proteobacteria; c__Gammaproteobacteria
105	67	k__Bacteria; p__Proteobacteria; c__Gammaproteobacteria; o__Alteromonadales; f__125ds10; g__unclassified__125ds10(f); s__unclassified__125ds10(f)
106	6	k__Bacteria; p__Proteobacteria; c__Betaproteobacteria; o__Burkholderiales; f__Burkholderiaceae; g__Burkholderia
107	17	k__Bacteria; p__Proteobacteria; c__Gammaproteobacteria; o__Alteromonadales; f__OM60; g__unclassified__OM60(f); s__unclassified__OM60(f)
108	62	k__Bacteria; p__Tenericutes; c__Mollicutes; o__Mycoplasmatales; f__Mycoplasmataceae; g__Mycoplasma; s__hyorhinis
109	10	k__Bacteria; p__Firmicutes; c__Bacilli; o__Lactobacillales; f__Lactobacillaceae; g__Lactobacillus; s__unclassified__Lactobacillus(g)
110	16	k__Bacteria; p__Proteobacteria; c__Gammaproteobacteria; o__Xanthomonadales; f__Xanthomonadaceae; g__Dokdonella; s__unclassified__Dokdonella(g)
111	15	k__Bacteria; p__Proteobacteria; c__Gammaproteobacteria
112	8	k__Bacteria; p__Proteobacteria; c__Betaproteobacteria; o__Burkholderiales; f__Alcaligenaceae; g__unclassified__Alcaligenaceae(f); s__unclassified__Alcaligenaceae(f)
113	1	k__Bacteria; p__Proteobacteria; c__Gammaproteobacteria; o__Xanthomonadales; f__Xanthomonadaceae; g__unclassified__Xanthomonadaceae(f); s__unclassified__Xanthomonadaceae(f)
114	4	k__Bacteria; p__Proteobacteria; c__Gammaproteobacteria; o__Oceanospirillales; f__Halomonadaceae
115	2	k__Bacteria; p__Proteobacteria; c__Gammaproteobacteria; o__Pseudomonadales; f__Pseudomonadaceae; g__Pseudomonas
116	8	k__Bacteria; p__NKB19; c__TSBW08; o__unclassified__TSBW08(c); f__unclassified__TSBW08(c); g__unclassified__TSBW08(c); s__unclassified__TSBW08(c)
117	7	k__Bacteria; p__Proteobacteria; c__Betaproteobacteria; o__Rhodocyclales; f__Rhodocyclaceae; g__Candidatus Accumulibacter; s__unclassified__Candidatus Accumulibacter(g)
118	7	k__Bacteria; p__Proteobacteria; c__Gammaproteobacteria; o__Xanthomonadales; f__Sinobacteraceae; g__unclassified__Sinobacteraceae(f); s__unclassified__Sinobacteraceae(f)
119	15	k__Bacteria; p__Proteobacteria; c__Betaproteobacteria
120	12	k__Bacteria; p__Firmicutes; c__Bacilli; o__Bacillales; f__[Exiguobacteraceae]; g__Exiguobacterium; s__unclassified__Exiguobacterium(g)
121	5	k__Bacteria; p__Firmicutes; c__Clostridia; o__Clostridiales; f__Veillonellaceae; g__Selenomonas
122	6	k__Bacteria; p__Bacteroidetes; c__Bacteroidia; o__Bacteroidales; f__BA008; g__unclassified__BA008(f); s__unclassified__BA008(f)
123	10	k__Bacteria; p__Proteobacteria; c__Gammaproteobacteria; o__Enterobacteriales; f__Enterobacteriaceae; g__Pantoea; s__ananatis
124	1	k__Bacteria; p__Proteobacteria; c__Deltaproteobacteria; o__Myxococcales; f__unclassified__Myxococcales(o); g__unclassified__Myxococcales(o); s__unclassified__Myxococcales(o)
125	1	k__Bacteria; p__Proteobacteria; c__Betaproteobacteria; o__Ellin6067; f__unclassified__Ellin6067(o); g__unclassified__Ellin6067(o); s__unclassified__Ellin6067(o)
126	1	k__Bacteria; p__Chlamydiae; c__Chlamydiia; o__Chlamydiales
127	27	k__Bacteria; p__Firmicutes; c__Bacilli; o__Bacillales; f__Bacillaceae; g__Oceanobacillus; s__profundus
128	6	k__Bacteria; p__Proteobacteria; c__Betaproteobacteria; o__SC-I-84; f__unclassified__SC-I-84(o); g__unclassified__SC-I-84(o); s__unclassified__SC-I-84(o)
129	5	k__Bacteria; p__Proteobacteria; c__Betaproteobacteria; o__Rhodocyclales; f__Rhodocyclaceae; g__Dok59; s__unclassified__Dok59(g)
130	11	k__Bacteria; p__Firmicutes; c__Bacilli; o__Lactobacillales; f__Leuconostocaceae; g__Leuconostoc; s__unclassified__Leuconostoc(g)
131	22	k__Bacteria; p__Firmicutes; c__Clostridia; o__Clostridiales; f__Veillonellaceae; g__Veillonella
132	3	k__Bacteria; p__Proteobacteria; c__Betaproteobacteria; o__Burkholderiales; f__Comamonadaceae; g__Delftia; s__unclassified__Delftia(g)
133	3	k__Bacteria; p__Proteobacteria; c__Gammaproteobacteria; o__HOC36; f__unclassified__HOC36(o); g__unclassified__HOC36(o); s__unclassified__HOC36(o)
134	3	k__Bacteria; p__Firmicutes; c__Clostridia; o__Clostridiales; f__Veillonellaceae; g__Phascolarctobacterium; s__unclassified__Phascolarctobacterium(g)
135	7	k__Bacteria; p__Acidobacteria; c__Acidobacteria-6; o__CCU21; f__unclassified__CCU21(o); g__unclassified__CCU21(o); s__unclassified__CCU21(o)
136	2	k__Bacteria; p__Proteobacteria; c__Gammaproteobacteria; o__Xanthomonadales; f__Sinobacteraceae; g__unclassified__Sinobacteraceae(f); s__unclassified__Sinobacteraceae(f)
137	9	k__Bacteria; p__Firmicutes; c__Bacilli; o__Lactobacillales; f__Carnobacteriaceae; g__Carnobacterium; s__unclassified__Carnobacterium(g)
138	12	k__Bacteria; p__Proteobacteria; c__Gammaproteobacteria; o__Xanthomonadales; f__Xanthomonadaceae; g__Dokdonella; s__unclassified__Dokdonella(g)
139	11	k__Bacteria; p__Proteobacteria; c__Betaproteobacteria; o__Burkholderiales; f__Comamonadaceae
140	8	k__Bacteria; p__Proteobacteria; c__Gammaproteobacteria; o__Xanthomonadales; f__Xanthomonadaceae; g__Stenotrophomonas; s__unclassified__Stenotrophomonas(g)
141	1	k__Bacteria; p__Firmicutes; c__Bacilli; o__Bacillales; f__Listeriaceae; g__Listeria
142	2	k__Bacteria; p__Firmicutes; c__Bacilli; o__Bacillales; f__Staphylococcaceae; g__Jeotgalicoccus; s__unclassified__Jeotgalicoccus(g)
143	10	k__Bacteria; p__Proteobacteria; c__Betaproteobacteria; o__Burkholderiales
144	18	k__Bacteria; p__Proteobacteria; c__Gammaproteobacteria; o__Enterobacteriales; f__Enterobacteriaceae; g__Serratia; s__unclassified__Serratia(g)
145	1	k__Bacteria; p__Proteobacteria; c__Gammaproteobacteria; o__Pseudomonadales; f__Pseudomonadaceae; g__Pseudomonas
146	7	k__Bacteria; p__Proteobacteria; c__Gammaproteobacteria; o__Xanthomonadales; f__Sinobacteraceae; g__unclassified__Sinobacteraceae(f); s__unclassified__Sinobacteraceae(f)
147	48	k__Bacteria; p__Firmicutes; c__Bacilli; o__Lactobacillales; f__Lactobacillaceae; g__Lactobacillus
148	3	k__Bacteria; p__Firmicutes; c__Bacilli; o__Lactobacillales; f__Lactobacillaceae; g__Lactobacillus; s__paralimentarius
149	4	k__Bacteria; p__Proteobacteria; c__Betaproteobacteria; o__Burkholderiales; f__unclassified__Burkholderiales(o); g__unclassified__Burkholderiales(o); s__unclassified__Burkholderiales(o)
150	1	k__Bacteria; p__Proteobacteria; c__Gammaproteobacteria; o__Enterobacteriales; f__Enterobacteriaceae
151	2	k__Bacteria; p__Proteobacteria; c__Betaproteobacteria; o__Ellin6067; f__unclassified__Ellin6067(o); g__unclassified__Ellin6067(o); s__unclassified__Ellin6067(o)
152	1	k__Bacteria; p__Firmicutes; c__Clostridia; o__Clostridiales; f__Veillonellaceae; g__Acidaminococcus; s__unclassified__Acidaminococcus(g)
153	5	k__Bacteria; p__Proteobacteria; c__Gammaproteobacteria; o__Enterobacteriales; f__Enterobacteriaceae
154	2	k__Bacteria; p__Proteobacteria; c__Betaproteobacteria; o__Rhodocyclales; f__Rhodocyclaceae; g__Dechloromonas; s__unclassified__Dechloromonas(g)
155	2	k__Bacteria; p__Proteobacteria; c__Betaproteobacteria; o__Neisseriales; f__Neisseriaceae
156	1	k__Bacteria; p__Proteobacteria; c__Gammaproteobacteria; o__Xanthomonadales; f__Xanthomonadaceae; g__Stenotrophomonas; s__unclassified__Stenotrophomonas(g)
157	6	k__Bacteria; p__Proteobacteria; c__Betaproteobacteria; o__Rhodocyclales; f__Rhodocyclaceae; g__Zoogloea; s__unclassified__Zoogloea(g)
158	2	k__Bacteria; p__Proteobacteria; c__Gammaproteobacteria; o__Chromatiales; f__unclassified__Chromatiales(o); g__unclassified__Chromatiales(o); s__unclassified__Chromatiales(o)
159	2	k__Bacteria; p__Proteobacteria; c__Gammaproteobacteria; o__HOC36; f__unclassified__HOC36(o); g__unclassified__HOC36(o); s__unclassified__HOC36(o)
160	5	k__Bacteria; p__Proteobacteria; c__Gammaproteobacteria; o__Xanthomonadales; f__Xanthomonadaceae; g__unclassified__Xanthomonadaceae(f); s__unclassified__Xanthomonadaceae(f)
161	1	k__Bacteria; p__Proteobacteria; c__Gammaproteobacteria; o__Enterobacteriales; f__Enterobacteriaceae
162	5	k__Bacteria; p__Proteobacteria; c__Gammaproteobacteria; o__Pseudomonadales; f__Pseudomonadaceae
163	2	k__Bacteria; p__Proteobacteria; c__Betaproteobacteria; o__Burkholderiales; f__Comamonadaceae; g__Variovorax; s__paradoxus
164	9	k__Bacteria; p__Proteobacteria; c__Betaproteobacteria; o__Thiobacterales; f__unclassified__Thiobacterales(o); g__unclassified__Thiobacterales(o); s__unclassified__Thiobacterales(o)
165	2	k__Bacteria; p__Firmicutes; c__Bacilli; o__Lactobacillales; f__Aerococcaceae; g__Aerococcus; s__unclassified__Aerococcus(g)
166	123	k__Bacteria; p__Firmicutes; c__Bacilli; o__Lactobacillales; f__Streptococcaceae; g__Lactococcus; s__unclassified__Lactococcus(g)
167	2	k__Bacteria; p__Proteobacteria; c__Gammaproteobacteria; o__Xanthomonadales; f__Xanthomonadaceae
168	1	k__Bacteria; p__Proteobacteria; c__Gammaproteobacteria; o__Thiotrichales; f__Piscirickettsiaceae; g__unclassified__Piscirickettsiaceae(f); s__unclassified__Piscirickettsiaceae(f)
169	4	k__Bacteria; p__Acidobacteria; c__Sva0725; o__Sva0725; f__unclassified__Sva0725(o); g__unclassified__Sva0725(o); s__unclassified__Sva0725(o)
170	4	k__Bacteria; p__Chlamydiae; c__Chlamydiia; o__Chlamydiales; f__Parachlamydiaceae
171	1	k__Bacteria; p__Proteobacteria; c__Betaproteobacteria
172	3	k__Bacteria; p__Proteobacteria; c__Gammaproteobacteria; o__Oceanospirillales; f__Halomonadaceae; g__Chromohalobacter; s__unclassified__Chromohalobacter(g)
173	13	k__Bacteria; p__Proteobacteria; c__Betaproteobacteria; o__Rhodocyclales; f__Rhodocyclaceae; g__Dechloromonas; s__unclassified__Dechloromonas(g)
174	6	k__Bacteria; p__Proteobacteria; c__Betaproteobacteria
175	2	k__Bacteria; p__Proteobacteria; c__Betaproteobacteria; o__Rhodocyclales; f__Rhodocyclaceae; g__Sulfuritalea; s__unclassified__Sulfuritalea(g)
176	7	k__Bacteria; p__Firmicutes; c__Clostridia; o__Clostridiales; f__Veillonellaceae; g__Dialister; s__unclassified__Dialister(g)
177	2	k__Bacteria; p__Firmicutes; c__Bacilli; o__Bacillales; f__Bacillaceae; g__Anoxybacillus; s__kestanbolensis
178	7	k__Bacteria; p__Proteobacteria; c__Gammaproteobacteria; o__Oceanospirillales; f__Halomonadaceae
179	9	k__Bacteria; p__Proteobacteria; c__Betaproteobacteria
180	1	k__Bacteria; p__Firmicutes; c__Bacilli; o__Lactobacillales; f__Streptococcaceae; g__Lactococcus
181	24	k__Bacteria; p__Proteobacteria; c__Gammaproteobacteria; o__Xanthomonadales; f__Xanthomonadaceae; g__Pseudoxanthomonas
182	3	k__Bacteria; p__Proteobacteria; c__Deltaproteobacteria; o__Myxococcales; f__unclassified__Myxococcales(o); g__unclassified__Myxococcales(o); s__unclassified__Myxococcales(o)
183	6	k__Bacteria; p__Proteobacteria; c__Gammaproteobacteria; o__Pasteurellales; f__Pasteurellaceae
184	2	k__Bacteria; p__Proteobacteria; c__Gammaproteobacteria; o__Xanthomonadales; f__Xanthomonadaceae; g__Lysobacter; s__brunescens
185	1	k__Bacteria; p__Proteobacteria
186	13	k__Bacteria; p__Firmicutes; c__Bacilli; o__Lactobacillales; f__Streptococcaceae; g__Lactococcus; s__unclassified__Lactococcus(g)
187	4	k__Bacteria; p__Proteobacteria; c__Betaproteobacteria; o__Burkholderiales; f__Comamonadaceae
188	1535	k__Bacteria; p__Firmicutes; c__Bacilli; o__Bacillales; f__Paenibacillaceae; g__Paenibacillus; s__unclassified__Paenibacillus(g)
189	1	k__Bacteria; p__Proteobacteria; c__Gammaproteobacteria; o__Pseudomonadales; f__Pseudomonadaceae
190	4	k__Bacteria; p__Proteobacteria; c__Betaproteobacteria; o__Burkholderiales
191	4	k__Bacteria; p__Proteobacteria; c__Betaproteobacteria; o__SC-I-84; f__unclassified__SC-I-84(o); g__unclassified__SC-I-84(o); s__unclassified__SC-I-84(o)
192	5	k__Bacteria; p__Firmicutes; c__Bacilli; o__Lactobacillales; f__Streptococcaceae; g__Streptococcus
193	1	k__Bacteria; p__Proteobacteria; c__Gammaproteobacteria; o__Oceanospirillales; f__Halomonadaceae
194	21	k__Bacteria; p__Proteobacteria; c__Gammaproteobacteria; o__Xanthomonadales; f__Xanthomonadaceae; g__Thermomonas; s__unclassified__Thermomonas(g)
195	2	k__Bacteria; p__Acidobacteria; c__OS-K; o__unclassified__OS-K(c); f__unclassified__OS-K(c); g__unclassified__OS-K(c); s__unclassified__OS-K(c)
196	2	k__Bacteria; p__Proteobacteria; c__Betaproteobacteria; o__Thiobacterales; f__unclassified__Thiobacterales(o); g__unclassified__Thiobacterales(o); s__unclassified__Thiobacterales(o)
197	4	k__Bacteria; p__Proteobacteria; c__Gammaproteobacteria
198	2	k__Bacteria; p__Proteobacteria; c__Gammaproteobacteria; o__Aeromonadales; f__Aeromonadaceae; g__unclassified__Aeromonadaceae(f); s__unclassified__Aeromonadaceae(f)
199	6	k__Bacteria; p__Proteobacteria; c__Gammaproteobacteria; o__Thiotrichales; f__Thiotrichaceae; g__Thioploca; s__ingrica
200	1	k__Bacteria; p__Proteobacteria; c__Betaproteobacteria; o__Burkholderiales; f__Comamonadaceae; g__Azohydromonas; s__unclassified__Azohydromonas(g)
201	3	k__Bacteria; p__Proteobacteria; c__Betaproteobacteria; o__SC-I-84; f__unclassified__SC-I-84(o); g__unclassified__SC-I-84(o); s__unclassified__SC-I-84(o)
202	1	k__Bacteria; p__Proteobacteria; c__Betaproteobacteria; o__Burkholderiales; f__Comamonadaceae; g__Hylemonella; s__unclassified__Hylemonella(g)
203	1	k__Bacteria; p__Proteobacteria; c__Gammaproteobacteria; o__Enterobacteriales; f__Enterobacteriaceae
204	4	k__Bacteria; p__Proteobacteria; c__Deltaproteobacteria; o__MBNT15; f__unclassified__MBNT15(o); g__unclassified__MBNT15(o); s__unclassified__MBNT15(o)
205	2	k__Bacteria; p__Firmicutes; c__Bacilli; o__Lactobacillales; f__Aerococcaceae; g__unclassified__Aerococcaceae(f); s__unclassified__Aerococcaceae(f)
206	4	k__Bacteria; p__Deferribacteres; c__Deferribacteres; o__Deferribacterales; f__Deferribacteraceae; g__Mucispirillum; s__schaedleri
207	2	k__Bacteria; p__Proteobacteria; c__Betaproteobacteria
208	1	k__Bacteria; p__Proteobacteria; c__Betaproteobacteria; o__Rhodocyclales; f__Rhodocyclaceae
209	1	k__Bacteria; p__Actinobacteria; c__Thermoleophilia; o__Solirubrobacterales; f__unclassified__Solirubrobacterales(o); g__unclassified__Solirubrobacterales(o); s__unclassified__Solirubrobacterales(o)
210	2	k__Bacteria; p__Proteobacteria; c__Betaproteobacteria; o__Burkholderiales; f__Oxalobacteraceae
211	1	k__Bacteria; p__Proteobacteria; c__Betaproteobacteria; o__Burkholderiales; f__Oxalobacteraceae
212	4	k__Bacteria; p__Proteobacteria; c__Betaproteobacteria; o__SC-I-84; f__unclassified__SC-I-84(o); g__unclassified__SC-I-84(o); s__unclassified__SC-I-84(o)
213	2	k__Bacteria; p__Proteobacteria; c__Gammaproteobacteria; o__Pseudomonadales; f__Pseudomonadaceae; g__Pseudomonas
214	1	k__Bacteria; p__Proteobacteria; c__Betaproteobacteria; o__Burkholderiales; f__Comamonadaceae; g__Acidovorax; s__wohlfahrtii
215	1	k__Bacteria; p__Firmicutes; c__Bacilli; o__Bacillales; f__Bacillaceae; g__Bacillus; s__unclassified__Bacillus(g)
216	3	k__Bacteria; p__Firmicutes; c__Clostridia; o__Clostridiales; f__Veillonellaceae; g__Dialister; s__unclassified__Dialister(g)
217	2	k__Bacteria; p__Proteobacteria; c__Gammaproteobacteria; o__Alteromonadales; f__Alteromonadaceae; g__Marinobacter; s__unclassified__Marinobacter(g)
218	4	k__Bacteria; p__Proteobacteria; c__Betaproteobacteria; o__ASSO-13; f__unclassified__ASSO-13(o); g__unclassified__ASSO-13(o); s__unclassified__ASSO-13(o)
219	2	k__Bacteria; p__Proteobacteria; c__Gammaproteobacteria; o__Oceanospirillales; f__Halomonadaceae
220	5	k__Bacteria; p__Proteobacteria; c__Betaproteobacteria; o__Burkholderiales; f__Comamonadaceae
221	2	k__Bacteria; p__Acidobacteria; c__Sva0725; o__Sva0725; f__unclassified__Sva0725(o); g__unclassified__Sva0725(o); s__unclassified__Sva0725(o)
222	1	k__Bacteria; p__Proteobacteria; c__Gammaproteobacteria; o__Pseudomonadales; f__Pseudomonadaceae; g__Pseudomonas
223	10	k__Bacteria; p__Firmicutes; c__Bacilli; o__Lactobacillales; f__Streptococcaceae; g__Streptococcus; s__agalactiae
224	3	k__Bacteria; p__Proteobacteria; c__Betaproteobacteria; o__Burkholderiales; f__Burkholderiaceae; g__Burkholderia
225	2	k__Bacteria; p__Proteobacteria; c__Gammaproteobacteria
226	623	k__Bacteria; p__Firmicutes; c__Bacilli; o__Bacillales; f__Paenibacillaceae; g__Paenibacillus
227	2	k__Bacteria; p__Proteobacteria; c__Gammaproteobacteria; o__Enterobacteriales; f__Enterobacteriaceae
228	3	k__Bacteria; p__Tenericutes; c__Mollicutes; o__RF39; f__unclassified__RF39(o); g__unclassified__RF39(o); s__unclassified__RF39(o)
229	1	k__Bacteria; p__Proteobacteria; c__Gammaproteobacteria; o__Xanthomonadales; f__Xanthomonadaceae; g__Thermomonas; s__fusca
230	3	k__Bacteria; p__Proteobacteria; c__Betaproteobacteria; o__Burkholderiales; f__Alcaligenaceae; g__unclassified__Alcaligenaceae(f); s__unclassified__Alcaligenaceae(f)
231	3	k__Bacteria; p__Acidobacteria; c__iii1-8; o__DS-18; f__unclassified__DS-18(o); g__unclassified__DS-18(o); s__unclassified__DS-18(o)
232	2	k__Bacteria; p__Proteobacteria; c__Betaproteobacteria; o__Neisseriales; f__Neisseriaceae
233	1	k__Bacteria; p__Proteobacteria; c__Betaproteobacteria; o__Burkholderiales; f__Oxalobacteraceae
234	1	k__Bacteria; p__Gemmatimonadetes; c__Gemm-3; o__unclassified__Gemm-3(c); f__unclassified__Gemm-3(c); g__unclassified__Gemm-3(c); s__unclassified__Gemm-3(c)
235	2	k__Bacteria; p__Actinobacteria; c__Thermoleophilia; o__Solirubrobacterales; f__unclassified__Solirubrobacterales(o); g__unclassified__Solirubrobacterales(o); s__unclassified__Solirubrobacterales(o)
236	1	k__Bacteria; p__Proteobacteria; c__Betaproteobacteria; o__Burkholderiales; f__Comamonadaceae
237	2	k__Bacteria; p__Firmicutes; c__Bacilli; o__Bacillales; f__Paenibacillaceae; g__Paenibacillus
238	1	k__Bacteria; p__Proteobacteria; c__Betaproteobacteria; o__Rhodocyclales; f__Rhodocyclaceae; g__Hydrogenophilus; s__unclassified__Hydrogenophilus(g)
239	6	k__Bacteria; p__Proteobacteria; c__Deltaproteobacteria; o__Myxococcales
240	2	k__Bacteria; p__Firmicutes; c__Bacilli; o__Bacillales; f__Paenibacillaceae; g__Paenibacillus
241	6	k__Bacteria; p__Proteobacteria; c__Deltaproteobacteria; o__Myxococcales; f__unclassified__Myxococcales(o); g__unclassified__Myxococcales(o); s__unclassified__Myxococcales(o)
242	1	k__Bacteria; p__Verrucomicrobia; c__Verrucomicrobiae; o__Verrucomicrobiales; f__Verrucomicrobiaceae; g__Prosthecobacter; s__unclassified__Prosthecobacter(g)
243	3	k__Bacteria; p__Verrucomicrobia; c__[Pedosphaerae]; o__[Pedosphaerales]; f__unclassified__[Pedosphaerales](o); g__unclassified__[Pedosphaerales](o); s__unclassified__[Pedosphaerales](o)
244	6	k__Bacteria; p__Proteobacteria; c__Deltaproteobacteria; o__Myxococcales; f__Haliangiaceae; g__unclassified__Haliangiaceae(f); s__unclassified__Haliangiaceae(f)
245	1	k__Bacteria; p__Firmicutes; c__Bacilli; o__Bacillales; f__Paenibacillaceae; g__Paenibacillus
246	5	k__Bacteria; p__Firmicutes; c__Clostridia; o__Clostridiales; f__Veillonellaceae; g__Anaerovibrio; s__unclassified__Anaerovibrio(g)
247	5	k__Bacteria; p__Firmicutes; c__Bacilli; o__Bacillales; f__Paenibacillaceae; g__Paenibacillus; s__lautus
248	20	k__Bacteria; p__Firmicutes; c__Bacilli; o__Bacillales; f__Paenibacillaceae; g__Paenibacillus; s__unclassified__Paenibacillus(g)
249	5	k__Bacteria; p__Firmicutes; c__Clostridia; o__Clostridiales; f__Veillonellaceae; g__Anaerovibrio; s__unclassified__Anaerovibrio(g)
250	1	k__Bacteria; p__Firmicutes; c__Bacilli; o__Lactobacillales; f__Enterococcaceae
251	20	k__Bacteria; p__Actinobacteria; c__Thermoleophilia; o__Gaiellales; f__Gaiellaceae; g__unclassified__Gaiellaceae(f); s__unclassified__Gaiellaceae(f)
252	2	k__Bacteria; p__Proteobacteria; c__Deltaproteobacteria; o__Myxococcales; f__Polyangiaceae
253	1	k__Bacteria; p__Firmicutes; c__Bacilli; o__Bacillales; f__Paenibacillaceae; g__Paenibacillus
254	4	k__Bacteria; p__Verrucomicrobia; c__[Pedosphaerae]; o__[Pedosphaerales]
255	2	k__Bacteria; p__Proteobacteria
256	2	k__Bacteria; p__Proteobacteria; c__Gammaproteobacteria; o__[Marinicellales]; f__[Marinicellaceae]; g__unclassified__[Marinicellaceae](f); s__unclassified__[Marinicellaceae](f)
257	9	k__Bacteria; p__Verrucomicrobia; c__[Spartobacteria]; o__[Chthoniobacterales]; f__[Chthoniobacteraceae]; g__Candidatus Xiphinematobacter; s__unclassified__Candidatus Xiphinematobacter(g)
258	1	k__Bacteria; p__Actinobacteria; c__Thermoleophilia; o__Gaiellales; f__Gaiellaceae; g__unclassified__Gaiellaceae(f); s__unclassified__Gaiellaceae(f)
259	3	k__Bacteria; p__Firmicutes; c__Bacilli; o__Lactobacillales; f__Streptococcaceae; g__Lactococcus; s__unclassified__Lactococcus(g)
260	2	k__Bacteria; p__Tenericutes; c__Mollicutes; o__Mycoplasmatales; f__Mycoplasmataceae; g__Candidatus Hepatoplasma; s__unclassified__Candidatus Hepatoplasma(g)
261	3	k__Bacteria; p__Verrucomicrobia; c__[Methylacidiphilae]; o__S-BQ2-57; f__unclassified__S-BQ2-57(o); g__unclassified__S-BQ2-57(o); s__unclassified__S-BQ2-57(o)
262	6	k__Bacteria; p__Proteobacteria; c__Deltaproteobacteria; o__Myxococcales; f__Haliangiaceae; g__unclassified__Haliangiaceae(f); s__unclassified__Haliangiaceae(f)
263	1	k__Bacteria; p__Acidobacteria; c__Acidobacteria-6
264	4	k__Bacteria; p__Proteobacteria; c__Deltaproteobacteria; o__Myxococcales; f__Cystobacteraceae; g__Cystobacter; s__unclassified__Cystobacter(g)
265	3	k__Bacteria; p__Proteobacteria
266	5	k__Bacteria; p__Verrucomicrobia; c__Opitutae; o__Opitutales; f__Opitutaceae; g__Opitutus; s__unclassified__Opitutus(g)
267	6	k__Bacteria; p__Firmicutes; c__Bacilli; o__Bacillales; f__Paenibacillaceae; g__Paenibacillus
268	1	k__Bacteria; p__Firmicutes; c__Bacilli; o__Bacillales; f__Paenibacillaceae; g__Paenibacillus; s__unclassified__Paenibacillus(g)
269	1	k__Bacteria; p__Proteobacteria; c__Gammaproteobacteria; o__Pseudomonadales; f__Pseudomonadaceae; g__Pseudomonas
270	3	k__Bacteria; p__Firmicutes; c__Erysipelotrichi; o__Erysipelotrichales; f__Erysipelotrichaceae
271	1	k__Bacteria; p__Verrucomicrobia; c__Opitutae; o__Opitutales; f__Opitutaceae; g__Opitutus; s__unclassified__Opitutus(g)
272	1	k__Bacteria; p__Firmicutes; c__Bacilli; o__Bacillales; f__Paenibacillaceae; g__Paenibacillus
273	1	k__Bacteria; p__Firmicutes; c__Bacilli; o__Bacillales; f__Paenibacillaceae; g__Paenibacillus
274	2	k__Bacteria; p__AC1; c__SHA-114; o__unclassified__SHA-114(c); f__unclassified__SHA-114(c); g__unclassified__SHA-114(c); s__unclassified__SHA-114(c)
275	8	k__Bacteria; p__Bacteroidetes; c__[Saprospirae]; o__[Saprospirales]; f__Saprospiraceae; g__unclassified__Saprospiraceae(f); s__unclassified__Saprospiraceae(f)
276	1	k__Bacteria
277	3	k__Bacteria; p__Bacteroidetes; c__Bacteroidia; o__Bacteroidales; f__unclassified__Bacteroidales(o); g__unclassified__Bacteroidales(o); s__unclassified__Bacteroidales(o)
278	6	k__Bacteria; p__Bacteroidetes; c__[Saprospirae]; o__[Saprospirales]; f__Saprospiraceae; g__unclassified__Saprospiraceae(f); s__unclassified__Saprospiraceae(f)
279	1	k__Bacteria; p__Actinobacteria; c__Actinobacteria; o__Actinomycetales; f__Actinomycetaceae; g__Actinomyces; s__unclassified__Actinomyces(g)
280	1	k__Bacteria; p__Planctomycetes; c__OM190; o__agg27; f__unclassified__agg27(o); g__unclassified__agg27(o); s__unclassified__agg27(o)
281	1	k__Bacteria; p__Bacteroidetes; c__Bacteroidia; o__Bacteroidales; f__Prevotellaceae; g__Prevotella; s__intermedia
282	30	k__Bacteria; p__Bacteroidetes; c__[Saprospirae]; o__[Saprospirales]; f__Saprospiraceae; g__unclassified__Saprospiraceae(f); s__unclassified__Saprospiraceae(f)
283	13	k__Bacteria; p__Bacteroidetes; c__[Saprospirae]; o__[Saprospirales]; f__Saprospiraceae; g__unclassified__Saprospiraceae(f); s__unclassified__Saprospiraceae(f)
284	7	k__Bacteria; p__Bacteroidetes; c__Cytophagia; o__Cytophagales; f__Cytophagaceae; g__Leadbetterella; s__unclassified__Leadbetterella(g)
285	36	k__Bacteria; p__Bacteroidetes; c__Bacteroidia; o__Bacteroidales; f__BA008; g__unclassified__BA008(f); s__unclassified__BA008(f)
286	20	k__Bacteria; p__Bacteroidetes; c__Bacteroidia; o__Bacteroidales; f__unclassified__Bacteroidales(o); g__unclassified__Bacteroidales(o); s__unclassified__Bacteroidales(o)
287	4	k__Bacteria; p__Bacteroidetes; c__[Saprospirae]; o__[Saprospirales]
288	4	k__Bacteria; p__Proteobacteria; c__Deltaproteobacteria; o__Myxococcales; f__Nannocystaceae; g__Nannocystis; s__unclassified__Nannocystis(g)
289	9	k__Bacteria; p__Bacteroidetes; c__[Saprospirae]; o__[Saprospirales]; f__Saprospiraceae; g__unclassified__Saprospiraceae(f); s__unclassified__Saprospiraceae(f)
290	2	k__Bacteria; p__Proteobacteria
291	37	k__Bacteria; p__Bacteroidetes; c__Flavobacteriia; o__Flavobacteriales; f__Cryomorphaceae; g__unclassified__Cryomorphaceae(f); s__unclassified__Cryomorphaceae(f)
292	13	k__Bacteria; p__Bacteroidetes; c__Flavobacteriia; o__Flavobacteriales; f__Cryomorphaceae; g__Fluviicola; s__unclassified__Fluviicola(g)
293	1	k__Bacteria; p__Bacteroidetes; c__Bacteroidia; o__Bacteroidales; f__unclassified__Bacteroidales(o); g__unclassified__Bacteroidales(o); s__unclassified__Bacteroidales(o)
294	1	k__Bacteria; p__Bacteroidetes; c__Sphingobacteriia; o__Sphingobacteriales; f__unclassified__Sphingobacteriales(o); g__unclassified__Sphingobacteriales(o); s__unclassified__Sphingobacteriales(o)
295	2	k__Bacteria; p__Bacteroidetes; c__Cytophagia; o__Cytophagales; f__Cytophagaceae; g__Hymenobacter; s__unclassified__Hymenobacter(g)
296	66	k__Bacteria; p__Bacteroidetes; c__[Saprospirae]; o__[Saprospirales]; f__Saprospiraceae; g__unclassified__Saprospiraceae(f); s__unclassified__Saprospiraceae(f)
297	58	k__Bacteria; p__Bacteroidetes; c__[Saprospirae]; o__[Saprospirales]; f__Chitinophagaceae; g__unclassified__Chitinophagaceae(f); s__unclassified__Chitinophagaceae(f)
298	2	k__Bacteria; p__Bacteroidetes; c__[Saprospirae]; o__[Saprospirales]; f__Chitinophagaceae; g__unclassified__Chitinophagaceae(f); s__unclassified__Chitinophagaceae(f)
299	5	k__Bacteria; p__Bacteroidetes; c__[Saprospirae]; o__[Saprospirales]; f__Chitinophagaceae
300	14	k__Bacteria; p__Proteobacteria; c__Deltaproteobacteria; o__Myxococcales; f__Haliangiaceae; g__unclassified__Haliangiaceae(f); s__unclassified__Haliangiaceae(f)
301	1	k__Bacteria; p__Bacteroidetes; c__[Saprospirae]; o__[Saprospirales]; f__Chitinophagaceae; g__unclassified__Chitinophagaceae(f); s__unclassified__Chitinophagaceae(f)
302	15	k__Bacteria; p__Bacteroidetes; c__Flavobacteriia; o__Flavobacteriales; f__Flavobacteriaceae; g__Flavobacterium; s__unclassified__Flavobacterium(g)
303	12	k__Bacteria; p__Bacteroidetes; c__Bacteroidia; o__Bacteroidales; f__Bacteroidaceae; g__Bacteroides; s__unclassified__Bacteroides(g)
304	26	k__Bacteria; p__Bacteroidetes; c__[Saprospirae]; o__[Saprospirales]; f__Saprospiraceae; g__unclassified__Saprospiraceae(f); s__unclassified__Saprospiraceae(f)
305	16	k__Bacteria; p__Bacteroidetes; c__Flavobacteriia; o__Flavobacteriales; f__Flavobacteriaceae; g__Flavobacterium
306	7	k__Bacteria; p__Bacteroidetes; c__[Saprospirae]; o__[Saprospirales]; f__Saprospiraceae; g__unclassified__Saprospiraceae(f); s__unclassified__Saprospiraceae(f)
307	9	k__Bacteria; p__Bacteroidetes
308	1	k__Bacteria; p__Bacteroidetes; c__Bacteroidia; o__Bacteroidales; f__S24-7; g__unclassified__S24-7(f); s__unclassified__S24-7(f)
309	1	k__Bacteria; p__Bacteroidetes; c__Bacteroidia; o__Bacteroidales
310	5	k__Bacteria; p__Bacteroidetes; c__Flavobacteriia; o__Flavobacteriales; f__Flavobacteriaceae; g__Flavobacterium; s__succinicans
311	7	k__Bacteria; p__Bacteroidetes; c__Sphingobacteriia; o__Sphingobacteriales; f__Sphingobacteriaceae; g__unclassified__Sphingobacteriaceae(f); s__unclassified__Sphingobacteriaceae(f)
312	7	k__Bacteria; p__Bacteroidetes; c__[Saprospirae]; o__[Saprospirales]; f__Chitinophagaceae; g__unclassified__Chitinophagaceae(f); s__unclassified__Chitinophagaceae(f)
313	2	k__Bacteria; p__Bacteroidetes; c__Sphingobacteriia; o__Sphingobacteriales; f__Sphingobacteriaceae
314	4	k__Bacteria; p__Bacteroidetes; c__Flavobacteriia; o__Flavobacteriales; f__Flavobacteriaceae; g__Arenibacter; s__unclassified__Arenibacter(g)
315	16	k__Bacteria; p__Bacteroidetes; c__[Saprospirae]; o__[Saprospirales]; f__Saprospiraceae; g__Haliscomenobacter; s__unclassified__Haliscomenobacter(g)
316	8	k__Bacteria; p__Bacteroidetes; c__[Saprospirae]; o__[Saprospirales]; f__Saprospiraceae; g__unclassified__Saprospiraceae(f); s__unclassified__Saprospiraceae(f)
317	46	k__Bacteria; p__Bacteroidetes; c__[Saprospirae]; o__[Saprospirales]; f__Saprospiraceae; g__unclassified__Saprospiraceae(f); s__unclassified__Saprospiraceae(f)
318	4	k__Bacteria; p__Bacteroidetes; c__[Saprospirae]; o__[Saprospirales]; f__Saprospiraceae; g__unclassified__Saprospiraceae(f); s__unclassified__Saprospiraceae(f)
319	8	k__Bacteria; p__Bacteroidetes; c__[Saprospirae]; o__[Saprospirales]; f__Saprospiraceae; g__unclassified__Saprospiraceae(f); s__unclassified__Saprospiraceae(f)
320	45	k__Bacteria; p__Bacteroidetes; c__[Saprospirae]; o__[Saprospirales]; f__Chitinophagaceae
321	5	k__Bacteria; p__Bacteroidetes; c__Bacteroidia; o__Bacteroidales; f__p-2534-18B5; g__unclassified__p-2534-18B5(f); s__unclassified__p-2534-18B5(f)
322	4	k__Bacteria; p__Bacteroidetes; c__[Saprospirae]; o__[Saprospirales]; f__Saprospiraceae; g__unclassified__Saprospiraceae(f); s__unclassified__Saprospiraceae(f)
323	5	k__Bacteria; p__Bacteroidetes; c__[Saprospirae]; o__[Saprospirales]; f__Chitinophagaceae; g__Niabella; s__unclassified__Niabella(g)
324	42	k__Bacteria; p__Bacteroidetes; c__[Saprospirae]; o__[Saprospirales]; f__Chitinophagaceae; g__Niabella; s__unclassified__Niabella(g)
325	1	k__Bacteria; p__Bacteroidetes; c__[Saprospirae]; o__[Saprospirales]; f__Chitinophagaceae; g__unclassified__Chitinophagaceae(f); s__unclassified__Chitinophagaceae(f)
326	6	k__Bacteria; p__Bacteroidetes; c__Flavobacteriia; o__Flavobacteriales; f__Flavobacteriaceae; g__Flavobacterium
327	2	k__Bacteria; p__Bacteroidetes; c__[Saprospirae]; o__[Saprospirales]; f__Chitinophagaceae; g__unclassified__Chitinophagaceae(f); s__unclassified__Chitinophagaceae(f)
328	139	k__Bacteria; p__Bacteroidetes; c__Sphingobacteriia; o__Sphingobacteriales; f__Sphingobacteriaceae; g__Pedobacter; s__cryoconitis
329	2	k__Bacteria; p__Bacteroidetes; c__[Saprospirae]; o__[Saprospirales]; f__unclassified__[Saprospirales](o); g__unclassified__[Saprospirales](o); s__unclassified__[Saprospirales](o)
330	2	k__Bacteria; p__Bacteroidetes; c__Sphingobacteriia; o__Sphingobacteriales; f__Sphingobacteriaceae; g__unclassified__Sphingobacteriaceae(f); s__unclassified__Sphingobacteriaceae(f)
331	3	k__Bacteria; p__Bacteroidetes; c__Flavobacteriia; o__Flavobacteriales; f__Flavobacteriaceae; g__Myroides; s__odoratimimus
332	8	k__Bacteria; p__Bacteroidetes; c__Sphingobacteriia; o__Sphingobacteriales; f__Sphingobacteriaceae; g__unclassified__Sphingobacteriaceae(f); s__unclassified__Sphingobacteriaceae(f)
333	4	k__Bacteria; p__Bacteroidetes; c__[Saprospirae]; o__[Saprospirales]; f__Chitinophagaceae; g__unclassified__Chitinophagaceae(f); s__unclassified__Chitinophagaceae(f)
334	1	k__Bacteria; p__Bacteroidetes; c__[Saprospirae]; o__[Saprospirales]; f__Saprospiraceae; g__unclassified__Saprospiraceae(f); s__unclassified__Saprospiraceae(f)
335	4	k__Bacteria; p__Bacteroidetes; c__[Saprospirae]; o__[Saprospirales]; f__Saprospiraceae
336	71	k__Bacteria; p__Bacteroidetes; c__Flavobacteriia; o__Flavobacteriales; f__[Weeksellaceae]; g__Chryseobacterium; s__unclassified__Chryseobacterium(g)
337	3	k__Bacteria; p__Bacteroidetes; c__[Saprospirae]; o__[Saprospirales]; f__Chitinophagaceae; g__Sediminibacterium; s__unclassified__Sediminibacterium(g)
338	10	k__Bacteria; p__Bacteroidetes; c__Bacteroidia; o__Bacteroidales; f__Bacteroidaceae
339	1	k__Bacteria; p__Bacteroidetes; c__[Saprospirae]; o__[Saprospirales]; f__Chitinophagaceae; g__unclassified__Chitinophagaceae(f); s__unclassified__Chitinophagaceae(f)
340	4	k__Bacteria; p__Bacteroidetes; c__Bacteroidia; o__Bacteroidales; f__SB-1; g__unclassified__SB-1(f); s__unclassified__SB-1(f)
341	1	k__Bacteria; p__Bacteroidetes; c__Bacteroidia; o__Bacteroidales; f__unclassified__Bacteroidales(o); g__unclassified__Bacteroidales(o); s__unclassified__Bacteroidales(o)
342	2	k__Bacteria; p__Bacteroidetes; c__Flavobacteriia; o__Flavobacteriales; f__[Weeksellaceae]
343	2	k__Bacteria; p__Bacteroidetes; c__Sphingobacteriia; o__Sphingobacteriales; f__Sphingobacteriaceae; g__unclassified__Sphingobacteriaceae(f); s__unclassified__Sphingobacteriaceae(f)
344	2	k__Bacteria
345	12	k__Bacteria; p__Bacteroidetes; c__Flavobacteriia; o__Flavobacteriales; f__Cryomorphaceae; g__unclassified__Cryomorphaceae(f); s__unclassified__Cryomorphaceae(f)
346	3	k__Bacteria; p__Proteobacteria; c__Deltaproteobacteria; o__Myxococcales; f__Haliangiaceae; g__unclassified__Haliangiaceae(f); s__unclassified__Haliangiaceae(f)
347	7	k__Bacteria; p__Bacteroidetes; c__Bacteroidia; o__Bacteroidales; f__unclassified__Bacteroidales(o); g__unclassified__Bacteroidales(o); s__unclassified__Bacteroidales(o)
348	7	k__Bacteria; p__Bacteroidetes; c__Bacteroidia; o__Bacteroidales; f__Bacteroidaceae; g__Bacteroides; s__unclassified__Bacteroides(g)
349	25	k__Bacteria; p__Bacteroidetes; c__Cytophagia; o__Cytophagales; f__Cytophagaceae; g__Hymenobacter; s__unclassified__Hymenobacter(g)
350	3	k__Bacteria; p__Bacteroidetes; c__Bacteroidia; o__Bacteroidales; f__Prevotellaceae; g__Prevotella; s__unclassified__Prevotella(g)
351	3	k__Bacteria; p__Bacteroidetes; c__Sphingobacteriia; o__Sphingobacteriales; f__Sphingobacteriaceae; g__unclassified__Sphingobacteriaceae(f); s__unclassified__Sphingobacteriaceae(f)
352	4	k__Bacteria; p__Bacteroidetes; c__Bacteroidia; o__Bacteroidales; f__Bacteroidaceae; g__Bacteroides
353	1	k__Bacteria; p__Bacteroidetes; c__Sphingobacteriia; o__Sphingobacteriales; f__Sphingobacteriaceae; g__Pedobacter; s__unclassified__Pedobacter(g)
354	1	k__Bacteria; p__Chlorobi; c__Ignavibacteria; o__Ignavibacteriales; f__Ignavibacteriaceae; g__unclassified__Ignavibacteriaceae(f); s__unclassified__Ignavibacteriaceae(f)
355	3	k__Bacteria; p__Bacteroidetes; c__Bacteroidia; o__Bacteroidales; f__SB-1; g__unclassified__SB-1(f); s__unclassified__SB-1(f)
356	3	k__Bacteria; p__Bacteroidetes; c__Sphingobacteriia; o__Sphingobacteriales; f__unclassified__Sphingobacteriales(o); g__unclassified__Sphingobacteriales(o); s__unclassified__Sphingobacteriales(o)
357	2	k__Bacteria; p__Bacteroidetes; c__Flavobacteriia; o__Flavobacteriales; f__Flavobacteriaceae; g__Flavobacterium; s__unclassified__Flavobacterium(g)
358	4	k__Bacteria; p__Bacteroidetes; c__Bacteroidia; o__Bacteroidales; f__Prevotellaceae; g__Prevotella; s__unclassified__Prevotella(g)
359	36	k__Bacteria; p__Bacteroidetes; c__Flavobacteriia; o__Flavobacteriales; f__Flavobacteriaceae; g__Flavobacterium; s__unclassified__Flavobacterium(g)
360	11	k__Bacteria; p__Bacteroidetes; c__Bacteroidia; o__Bacteroidales; f__unclassified__Bacteroidales(o); g__unclassified__Bacteroidales(o); s__unclassified__Bacteroidales(o)
361	2	k__Bacteria; p__Bacteroidetes; c__Bacteroidia; o__Bacteroidales; f__Prevotellaceae; g__Prevotella; s__unclassified__Prevotella(g)
362	6	k__Bacteria; p__Bacteroidetes; c__[Saprospirae]; o__[Saprospirales]; f__Chitinophagaceae
363	13	k__Bacteria; p__Bacteroidetes; c__Flavobacteriia; o__Flavobacteriales; f__[Weeksellaceae]; g__Chryseobacterium; s__unclassified__Chryseobacterium(g)
364	11	k__Bacteria; p__Bacteroidetes; c__Flavobacteriia; o__Flavobacteriales; f__Flavobacteriaceae; g__Flavobacterium; s__unclassified__Flavobacterium(g)
365	3	k__Bacteria; p__Bacteroidetes; c__Bacteroidia; o__Bacteroidales; f__Porphyromonadaceae; g__unclassified__Porphyromonadaceae(f); s__unclassified__Porphyromonadaceae(f)
366	10	k__Bacteria; p__Bacteroidetes; c__Bacteroidia; o__Bacteroidales; f__Bacteroidaceae; g__Bacteroides; s__unclassified__Bacteroides(g)
367	2	k__Bacteria; p__Bacteroidetes; c__Flavobacteriia; o__Flavobacteriales; f__Flavobacteriaceae
368	15	k__Bacteria; p__Bacteroidetes; c__Bacteroidia; o__Bacteroidales; f__Bacteroidaceae; g__Bacteroides; s__eggerthii
369	3	k__Bacteria; p__Bacteroidetes; c__[Saprospirae]; o__[Saprospirales]; f__Chitinophagaceae
370	55	k__Bacteria; p__Bacteroidetes; c__Sphingobacteriia; o__Sphingobacteriales; f__Sphingobacteriaceae; g__Pedobacter; s__unclassified__Pedobacter(g)
371	3	k__Bacteria; p__Bacteroidetes; c__Sphingobacteriia; o__Sphingobacteriales; f__unclassified__Sphingobacteriales(o); g__unclassified__Sphingobacteriales(o); s__unclassified__Sphingobacteriales(o)
372	1	k__Bacteria; p__Bacteroidetes; c__[Saprospirae]; o__[Saprospirales]; f__Chitinophagaceae
373	3	k__Bacteria; p__Bacteroidetes; c__Sphingobacteriia; o__Sphingobacteriales; f__Sphingobacteriaceae; g__unclassified__Sphingobacteriaceae(f); s__unclassified__Sphingobacteriaceae(f)
374	2	k__Bacteria; p__Bacteroidetes; c__Flavobacteriia; o__Flavobacteriales; f__Cryomorphaceae; g__Crocinitomix; s__unclassified__Crocinitomix(g)
375	2	k__Bacteria; p__Bacteroidetes; c__Bacteroidia; o__Bacteroidales; f__Porphyromonadaceae
376	6	k__Bacteria; p__Bacteroidetes; c__Flavobacteriia; o__Flavobacteriales; f__Cryomorphaceae; g__unclassified__Cryomorphaceae(f); s__unclassified__Cryomorphaceae(f)
377	1	k__Bacteria; p__Bacteroidetes; c__Bacteroidia; o__Bacteroidales; f__Bacteroidaceae; g__Bacteroides; s__unclassified__Bacteroides(g)
378	30	k__Bacteria; p__Bacteroidetes; c__Flavobacteriia; o__Flavobacteriales; f__Cryomorphaceae; g__unclassified__Cryomorphaceae(f); s__unclassified__Cryomorphaceae(f)
379	2	k__Bacteria; p__Bacteroidetes; c__Bacteroidia; o__Bacteroidales; f__Prevotellaceae; g__Prevotella; s__melaninogenica
380	1	k__Bacteria; p__Bacteroidetes; c__Flavobacteriia; o__Flavobacteriales; f__Flavobacteriaceae; g__Flavobacterium
381	44	k__Bacteria; p__Bacteroidetes; c__Cytophagia; o__Cytophagales; f__Cytophagaceae; g__unclassified__Cytophagaceae(f); s__unclassified__Cytophagaceae(f)
382	3	k__Bacteria; p__Bacteroidetes; c__Flavobacteriia; o__Flavobacteriales; f__Flavobacteriaceae
383	1	k__Bacteria; p__Bacteroidetes; c__Flavobacteriia; o__Flavobacteriales; f__Flavobacteriaceae; g__Flavobacterium; s__unclassified__Flavobacterium(g)
384	2	k__Bacteria; p__Bacteroidetes; c__Bacteroidia; o__Bacteroidales; f__Prevotellaceae; g__Prevotella; s__unclassified__Prevotella(g)
385	1	k__Bacteria; p__Bacteroidetes; c__Bacteroidia; o__Bacteroidales; f__Prevotellaceae; g__Prevotella; s__ruminicola
386	2	k__Bacteria; p__Bacteroidetes; c__Sphingobacteriia; o__Sphingobacteriales; f__unclassified__Sphingobacteriales(o); g__unclassified__Sphingobacteriales(o); s__unclassified__Sphingobacteriales(o)
387	1	k__Bacteria; p__Bacteroidetes; c__Bacteroidia; o__Bacteroidales; f__Porphyromonadaceae; g__Parabacteroides; s__unclassified__Parabacteroides(g)
388	2	k__Bacteria; p__Bacteroidetes; c__[Saprospirae]; o__[Saprospirales]; f__Saprospiraceae; g__unclassified__Saprospiraceae(f); s__unclassified__Saprospiraceae(f)
389	4	k__Bacteria; p__Bacteroidetes; c__[Saprospirae]; o__[Saprospirales]; f__Chitinophagaceae; g__unclassified__Chitinophagaceae(f); s__unclassified__Chitinophagaceae(f)
390	1	k__Bacteria; p__Bacteroidetes; c__Bacteroidia; o__Bacteroidales; f__Prevotellaceae; g__Prevotella; s__copri
391	3	k__Bacteria; p__Bacteroidetes; c__Bacteroidia; o__Bacteroidales; f__Porphyromonadaceae; g__unclassified__Porphyromonadaceae(f); s__unclassified__Porphyromonadaceae(f)
392	2	k__Bacteria; p__Bacteroidetes; c__Bacteroidia; o__Bacteroidales; f__Prevotellaceae; g__Prevotella; s__pallens
393	3	k__Bacteria; p__Bacteroidetes; c__Bacteroidia; o__Bacteroidales; f__Prevotellaceae; g__Prevotella; s__unclassified__Prevotella(g)
394	1	k__Bacteria; p__Bacteroidetes; c__Bacteroidia; o__Bacteroidales; f__Porphyromonadaceae; g__Dysgonomonas; s__unclassified__Dysgonomonas(g)
395	6	k__Bacteria; p__Bacteroidetes; c__Bacteroidia; o__Bacteroidales; f__Porphyromonadaceae; g__Porphyromonas; s__unclassified__Porphyromonas(g)
396	1	k__Bacteria; p__Bacteroidetes; c__Cytophagia; o__Cytophagales; f__Cytophagaceae; g__Dyadobacter; s__unclassified__Dyadobacter(g)
397	5	k__Bacteria; p__Bacteroidetes; c__Bacteroidia; o__Bacteroidales; f__Marinilabiaceae
398	1	k__Bacteria; p__Bacteroidetes; c__Flavobacteriia; o__Flavobacteriales; f__[Weeksellaceae]; g__Chryseobacterium; s__unclassified__Chryseobacterium(g)
399	3	k__Bacteria; p__Actinobacteria; c__Actinobacteria; o__Actinomycetales; f__Nocardioidaceae
400	2	k__Bacteria; p__Bacteroidetes; c__Bacteroidia; o__Bacteroidales; f__Prevotellaceae; g__Prevotella; s__unclassified__Prevotella(g)
401	1	k__Bacteria; p__Proteobacteria
402	7	k__Bacteria; p__Bacteroidetes; c__[Saprospirae]; o__[Saprospirales]; f__Chitinophagaceae
403	4	k__Bacteria; p__Bacteroidetes; c__Cytophagia; o__Cytophagales; f__Cytophagaceae; g__unclassified__Cytophagaceae(f); s__unclassified__Cytophagaceae(f)
404	5	k__Bacteria; p__Bacteroidetes; c__Cytophagia; o__Cytophagales; f__Cytophagaceae; g__Hymenobacter; s__unclassified__Hymenobacter(g)
405	3	k__Bacteria; p__Bacteroidetes; c__Bacteroidia; o__Bacteroidales; f__S24-7; g__unclassified__S24-7(f); s__unclassified__S24-7(f)
406	7	k__Bacteria; p__Bacteroidetes; c__Cytophagia; o__Cytophagales; f__Cytophagaceae; g__unclassified__Cytophagaceae(f); s__unclassified__Cytophagaceae(f)
407	7	k__Bacteria; p__Bacteroidetes; c__Cytophagia; o__Cytophagales; f__Cytophagaceae; g__unclassified__Cytophagaceae(f); s__unclassified__Cytophagaceae(f)
408	1	k__Bacteria; p__Bacteroidetes; c__Cytophagia; o__Cytophagales; f__Cytophagaceae; g__unclassified__Cytophagaceae(f); s__unclassified__Cytophagaceae(f)
409	2	k__Bacteria; p__Bacteroidetes; c__Cytophagia; o__Cytophagales; f__Cytophagaceae; g__Hymenobacter; s__unclassified__Hymenobacter(g)
410	1	k__Bacteria; p__Bacteroidetes; c__Cytophagia; o__Cytophagales; f__Cytophagaceae; g__unclassified__Cytophagaceae(f); s__unclassified__Cytophagaceae(f)
411	2	k__Bacteria; p__Bacteroidetes; c__Cytophagia; o__Cytophagales; f__Cytophagaceae; g__Hymenobacter; s__unclassified__Hymenobacter(g)
412	3	k__Bacteria; p__Bacteroidetes; c__Bacteroidia; o__Bacteroidales; f__S24-7; g__unclassified__S24-7(f); s__unclassified__S24-7(f)
413	1	k__Bacteria; p__Bacteroidetes; c__Cytophagia; o__Cytophagales; f__Cytophagaceae; g__Hymenobacter; s__unclassified__Hymenobacter(g)
414	3	k__Bacteria; p__Chlorobi; c__OPB56; o__unclassified__OPB56(c); f__unclassified__OPB56(c); g__unclassified__OPB56(c); s__unclassified__OPB56(c)
415	1	k__Bacteria; p__Actinobacteria; c__Actinobacteria; o__Actinomycetales; f__Actinomycetaceae; g__Actinomyces; s__unclassified__Actinomyces(g)
416	5	k__Bacteria; p__Nitrospirae; c__Nitrospira; o__Nitrospirales; f__Nitrospiraceae; g__Nitrospira; s__unclassified__Nitrospira(g)
417	1	k__Bacteria; p__Gemmatimonadetes; c__Gemmatimonadetes; o__unclassified__Gemmatimonadetes(c); f__unclassified__Gemmatimonadetes(c); g__unclassified__Gemmatimonadetes(c); s__unclassified__Gemmatimonadetes(c)
418	1	k__Bacteria; p__Chlorobi; c__SJA-28; o__unclassified__SJA-28(c); f__unclassified__SJA-28(c); g__unclassified__SJA-28(c); s__unclassified__SJA-28(c)
419	5	k__Bacteria; p__Firmicutes; c__Clostridia; o__Clostridiales; f__Lachnospiraceae; g__Butyrivibrio; s__unclassified__Butyrivibrio(g)
420	1	k__Bacteria; p__Chlorobi; c__SJA-28; o__unclassified__SJA-28(c); f__unclassified__SJA-28(c); g__unclassified__SJA-28(c); s__unclassified__SJA-28(c)
421	2	k__Bacteria; p__Gemmatimonadetes; c__Gemmatimonadetes; o__unclassified__Gemmatimonadetes(c); f__unclassified__Gemmatimonadetes(c); g__unclassified__Gemmatimonadetes(c); s__unclassified__Gemmatimonadetes(c)
422	1	k__Bacteria; p__Acidobacteria; c__BPC102; o__unclassified__BPC102(c); f__unclassified__BPC102(c); g__unclassified__BPC102(c); s__unclassified__BPC102(c)
423	7	k__Bacteria; p__Chlorobi; c__BSV26; o__A89; f__unclassified__A89(o); g__unclassified__A89(o); s__unclassified__A89(o)
424	4	k__Bacteria; p__Nitrospirae; c__Nitrospira; o__Nitrospirales; f__Nitrospiraceae; g__Nitrospira; s__unclassified__Nitrospira(g)
425	5	k__Bacteria; p__Nitrospirae; c__Nitrospira; o__Nitrospirales; f__Nitrospiraceae; g__Nitrospira; s__unclassified__Nitrospira(g)
426	4	k__Bacteria; p__[Thermi]; c__Deinococci; o__Deinococcales; f__Deinococcaceae; g__Deinococcus; s__unclassified__Deinococcus(g)
427	5	k__Bacteria; p__Nitrospirae; c__Nitrospira; o__Nitrospirales; f__Nitrospiraceae; g__Nitrospira; s__unclassified__Nitrospira(g)
428	1	k__Bacteria; p__Actinobacteria; c__Actinobacteria; o__Actinomycetales; f__Corynebacteriaceae; g__Corynebacterium; s__durum
429	1	k__Bacteria; p__Planctomycetes; c__Planctomycetia; o__Gemmatales; f__Isosphaeraceae; g__unclassified__Isosphaeraceae(f); s__unclassified__Isosphaeraceae(f)
430	1	k__Bacteria; p__Gemmatimonadetes; c__Gemm-1; o__unclassified__Gemm-1(c); f__unclassified__Gemm-1(c); g__unclassified__Gemm-1(c); s__unclassified__Gemm-1(c)
431	12	k__Bacteria; p__Actinobacteria; c__Actinobacteria; o__Actinomycetales; f__Microbacteriaceae
432	4	k__Bacteria; p__[Thermi]; c__Deinococci; o__Deinococcales; f__Deinococcaceae; g__Deinococcus; s__unclassified__Deinococcus(g)
433	6	k__Bacteria; p__[Thermi]; c__Deinococci; o__Thermales; f__Thermaceae; g__Thermus; s__unclassified__Thermus(g)
434	2	k__Bacteria; p__[Thermi]; c__Deinococci; o__Deinococcales; f__Deinococcaceae; g__Deinococcus; s__unclassified__Deinococcus(g)
435	2	k__Bacteria; p__[Thermi]; c__Deinococci; o__Deinococcales; f__Deinococcaceae; g__Deinococcus; s__unclassified__Deinococcus(g)
436	9	k__Bacteria; p__OP8; c__OP8_1; o__unclassified__OP8_1(c); f__unclassified__OP8_1(c); g__unclassified__OP8_1(c); s__unclassified__OP8_1(c)
437	1	k__Bacteria; p__[Thermi]; c__Deinococci; o__Deinococcales; f__Deinococcaceae; g__Deinococcus; s__aquatilis
438	3	k__Bacteria; p__Planctomycetes; c__Planctomycetia; o__Gemmatales; f__Gemmataceae; g__unclassified__Gemmataceae(f); s__unclassified__Gemmataceae(f)
439	1	k__Bacteria; p__Elusimicrobia; c__Elusimicrobia; o__Elusimicrobiales; f__unclassified__Elusimicrobiales(o); g__unclassified__Elusimicrobiales(o); s__unclassified__Elusimicrobiales(o)
440	11	k__Bacteria; p__Actinobacteria; c__Actinobacteria; o__Bifidobacteriales; f__Bifidobacteriaceae; g__Bifidobacterium; s__adolescentis
441	6	k__Bacteria; p__Planctomycetes; c__Planctomycetia; o__Gemmatales; f__Isosphaeraceae; g__Nostocoida; s__limicola
442	3	k__Bacteria; p__Planctomycetes; c__Planctomycetia; o__Gemmatales; f__Isosphaeraceae; g__unclassified__Isosphaeraceae(f); s__unclassified__Isosphaeraceae(f)
443	4	k__Bacteria; p__Actinobacteria; c__Actinobacteria; o__Actinomycetales; f__Geodermatophilaceae
444	5	k__Bacteria; p__Actinobacteria; c__Actinobacteria; o__Actinomycetales; f__Corynebacteriaceae; g__Corynebacterium
445	2	k__Bacteria; p__Actinobacteria; c__Actinobacteria; o__Actinomycetales; f__Geodermatophilaceae; g__Geodermatophilus; s__unclassified__Geodermatophilus(g)
446	79	k__Bacteria
447	1	k__Bacteria; p__Actinobacteria; c__MB-A2-108; o__0319-7L14; f__unclassified__0319-7L14(o); g__unclassified__0319-7L14(o); s__unclassified__0319-7L14(o)
448	2	k__Bacteria; p__Planctomycetes; c__Planctomycetia; o__Gemmatales; f__Isosphaeraceae; g__unclassified__Isosphaeraceae(f); s__unclassified__Isosphaeraceae(f)
449	5	k__Bacteria; p__Actinobacteria; c__Actinobacteria; o__Actinomycetales; f__Pseudonocardiaceae; g__Pseudonocardia
450	5	k__Bacteria; p__Actinobacteria; c__Actinobacteria; o__Actinomycetales; f__Intrasporangiaceae
451	2	k__Bacteria; p__Actinobacteria; c__MB-A2-108; o__0319-7L14; f__unclassified__0319-7L14(o); g__unclassified__0319-7L14(o); s__unclassified__0319-7L14(o)
452	1	k__Bacteria; p__Actinobacteria; c__Actinobacteria; o__Actinomycetales; f__Corynebacteriaceae; g__Corynebacterium; s__unclassified__Corynebacterium(g)
453	48	k__Bacteria; p__Actinobacteria; c__Actinobacteria; o__Actinomycetales; f__Propionibacteriaceae; g__Propionibacterium; s__acnes
454	1	k__Bacteria; p__Actinobacteria; c__Actinobacteria; o__Actinomycetales; f__Nocardioidaceae; g__Nocardioides; s__unclassified__Nocardioides(g)
455	5	k__Bacteria; p__Actinobacteria; c__Actinobacteria; o__Actinomycetales; f__Mycobacteriaceae; g__Mycobacterium; s__unclassified__Mycobacterium(g)
456	84	k__Bacteria; p__Actinobacteria; c__Actinobacteria; o__Actinomycetales; f__Intrasporangiaceae
457	1	k__Bacteria; p__Actinobacteria; c__Actinobacteria; o__Actinomycetales; f__Mycobacteriaceae; g__Mycobacterium; s__unclassified__Mycobacterium(g)
458	7	k__Bacteria; p__Actinobacteria; c__Actinobacteria; o__Actinomycetales; f__Microbacteriaceae
459	2	k__Bacteria; p__Actinobacteria; c__Actinobacteria; o__Actinomycetales; f__Dietziaceae; g__Dietzia; s__unclassified__Dietzia(g)
460	7	k__Bacteria; p__Actinobacteria; c__Actinobacteria; o__Actinomycetales; f__Nocardioidaceae; g__Aeromicrobium; s__unclassified__Aeromicrobium(g)
461	4	k__Bacteria; p__Actinobacteria; c__Actinobacteria; o__Actinomycetales; f__unclassified__Actinomycetales(o); g__unclassified__Actinomycetales(o); s__unclassified__Actinomycetales(o)
462	8	k__Bacteria; p__Actinobacteria; c__MB-A2-108; o__0319-7L14; f__unclassified__0319-7L14(o); g__unclassified__0319-7L14(o); s__unclassified__0319-7L14(o)
463	3	k__Bacteria; p__Actinobacteria; c__Actinobacteria; o__Actinomycetales; f__Nocardioidaceae; g__unclassified__Nocardioidaceae(f); s__unclassified__Nocardioidaceae(f)
464	1	k__Bacteria; p__Actinobacteria; c__Actinobacteria; o__Actinomycetales; f__Nocardioidaceae; g__Friedmanniella; s__unclassified__Friedmanniella(g)
465	4	k__Bacteria; p__Actinobacteria; c__Actinobacteria; o__Actinomycetales
466	5	k__Bacteria; p__Actinobacteria; c__Actinobacteria; o__Actinomycetales; f__Microbacteriaceae
467	3	k__Bacteria; p__Actinobacteria; c__Actinobacteria; o__Actinomycetales; f__Microbacteriaceae
468	7	k__Bacteria; p__Actinobacteria; c__Actinobacteria
469	2	k__Bacteria; p__Actinobacteria; c__Actinobacteria; o__Actinomycetales; f__Microbacteriaceae; g__Agrococcus; s__jenensis
470	5	k__Bacteria; p__Actinobacteria; c__Actinobacteria; o__Actinomycetales; f__Corynebacteriaceae; g__Corynebacterium; s__unclassified__Corynebacterium(g)
471	8	k__Bacteria; p__Actinobacteria; c__Actinobacteria; o__Actinomycetales; f__Micrococcaceae
472	2	k__Bacteria; p__Actinobacteria; c__Actinobacteria; o__Actinomycetales; f__Nocardioidaceae; g__unclassified__Nocardioidaceae(f); s__unclassified__Nocardioidaceae(f)
473	1	k__Bacteria; p__Actinobacteria; c__Actinobacteria; o__Actinomycetales; f__Nocardioidaceae; g__unclassified__Nocardioidaceae(f); s__unclassified__Nocardioidaceae(f)
474	3	k__Bacteria; p__Actinobacteria; c__Actinobacteria; o__Actinomycetales; f__Cellulomonadaceae; g__Cellulomonas; s__unclassified__Cellulomonas(g)
475	17	k__Bacteria; p__Actinobacteria; c__Actinobacteria; o__Actinomycetales; f__Nocardiaceae; g__Rhodococcus; s__unclassified__Rhodococcus(g)
476	2	k__Bacteria; p__Actinobacteria; c__Actinobacteria; o__Actinomycetales; f__Streptomycetaceae
477	2	k__Bacteria; p__Actinobacteria; c__Actinobacteria; o__Actinomycetales; f__Micrococcaceae; g__Micrococcus; s__unclassified__Micrococcus(g)
478	2	k__Bacteria; p__Actinobacteria; c__Actinobacteria; o__Actinomycetales; f__Micrococcaceae; g__Rothia; s__dentocariosa
479	2	k__Bacteria; p__Actinobacteria; c__Actinobacteria; o__Actinomycetales; f__Micrococcaceae; g__Kocuria; s__rhizophila
480	2	k__Bacteria; p__Firmicutes; c__Clostridia; o__Clostridiales; f__Christensenellaceae; g__unclassified__Christensenellaceae(f); s__unclassified__Christensenellaceae(f)
481	201	k__Bacteria; p__Verrucomicrobia; c__[Spartobacteria]; o__[Chthoniobacterales]; f__[Chthoniobacteraceae]; g__Candidatus Xiphinematobacter; s__unclassified__Candidatus Xiphinematobacter(g)
482	1	k__Bacteria; p__WS6; c__B142; o__unclassified__B142(c); f__unclassified__B142(c); g__unclassified__B142(c); s__unclassified__B142(c)
483	2	k__Bacteria; p__Lentisphaerae; c__[Lentisphaeria]; o__Victivallales; f__Victivallaceae; g__unclassified__Victivallaceae(f); s__unclassified__Victivallaceae(f)
484	1	k__Bacteria; p__Fusobacteria; c__Fusobacteriia; o__Fusobacteriales; f__Fusobacteriaceae; g__Fusobacterium; s__unclassified__Fusobacterium(g)
485	3	k__Bacteria; p__Cyanobacteria; c__4C0d-2; o__MLE1-12; f__unclassified__MLE1-12(o); g__unclassified__MLE1-12(o); s__unclassified__MLE1-12(o)
486	216	k__Bacteria; p__Proteobacteria; c__Alphaproteobacteria; o__Rickettsiales; f__mitochondria
487	6	k__Bacteria; p__Chloroflexi; c__Anaerolineae; o__SBR1031; f__SHA-31; g__unclassified__SHA-31(f); s__unclassified__SHA-31(f)
488	8663	k__Bacteria; p__Cyanobacteria; c__Chloroplast; o__Streptophyta; f__unclassified__Streptophyta(o); g__unclassified__Streptophyta(o); s__unclassified__Streptophyta(o)
489	11	k__Bacteria; p__Proteobacteria; c__Deltaproteobacteria; o__Bdellovibrionales; f__Bdellovibrionaceae; g__Bdellovibrio; s__bacteriovorus
490	8891	k__Bacteria; p__Cyanobacteria; c__Chloroplast; o__Streptophyta; f__unclassified__Streptophyta(o); g__unclassified__Streptophyta(o); s__unclassified__Streptophyta(o)
491	5	k__Bacteria; p__Fusobacteria; c__Fusobacteriia; o__Fusobacteriales; f__Leptotrichiaceae; g__Sneathia; s__unclassified__Sneathia(g)
492	2	k__Bacteria; p__Firmicutes; c__Clostridia; o__Clostridiales; f__Ruminococcaceae; g__Ruminococcus; s__unclassified__Ruminococcus(g)
493	2	k__Bacteria; p__OP11; c__WCHB1-64; o__d153; f__unclassified__d153(o); g__unclassified__d153(o); s__unclassified__d153(o)
494	1	k__Bacteria; p__Proteobacteria; c__TA18; o__PHOS-HD29; f__unclassified__PHOS-HD29(o); g__unclassified__PHOS-HD29(o); s__unclassified__PHOS-HD29(o)
495	51	k__Bacteria; p__Cyanobacteria; c__Chloroplast; o__Streptophyta; f__unclassified__Streptophyta(o); g__unclassified__Streptophyta(o); s__unclassified__Streptophyta(o)
496	10	k__Bacteria; p__Proteobacteria; c__Alphaproteobacteria; o__Rickettsiales; f__mitochondria
497	3	k__Bacteria; p__Cyanobacteria; c__Chloroplast; o__Chlorophyta; f__unclassified__Chlorophyta(o); g__unclassified__Chlorophyta(o); s__unclassified__Chlorophyta(o)
498	1	k__Bacteria; p__Cyanobacteria; c__Chloroplast; o__Streptophyta; f__unclassified__Streptophyta(o); g__unclassified__Streptophyta(o); s__unclassified__Streptophyta(o)
499	7	k__Bacteria; p__Chloroflexi; c__TK17; o__mle1-48; f__unclassified__mle1-48(o); g__unclassified__mle1-48(o); s__unclassified__mle1-48(o)
500	1	k__Bacteria; p__Cyanobacteria; c__Chloroplast; o__Streptophyta; f__unclassified__Streptophyta(o); g__unclassified__Streptophyta(o); s__unclassified__Streptophyta(o)
501	1	k__Bacteria; p__Cyanobacteria; c__Chloroplast; o__Streptophyta; f__unclassified__Streptophyta(o); g__unclassified__Streptophyta(o); s__unclassified__Streptophyta(o)
502	3	k__Bacteria; p__Proteobacteria; c__Alphaproteobacteria; o__Rickettsiales; f__mitochondria
503	16	k__Bacteria; p__TM7; c__TM7-3; o__EW055; f__unclassified__EW055(o); g__unclassified__EW055(o); s__unclassified__EW055(o)
504	6	k__Bacteria; p__Cyanobacteria; c__Chloroplast; o__Streptophyta; f__unclassified__Streptophyta(o); g__unclassified__Streptophyta(o); s__unclassified__Streptophyta(o)
505	1	k__Bacteria; p__Cyanobacteria; c__Chloroplast; o__Streptophyta; f__unclassified__Streptophyta(o); g__unclassified__Streptophyta(o); s__unclassified__Streptophyta(o)
506	11	k__Bacteria; p__GN02; c__BB34; o__unclassified__BB34(c); f__unclassified__BB34(c); g__unclassified__BB34(c); s__unclassified__BB34(c)
507	4	k__Bacteria; p__Gemmatimonadetes; c__Gemm-1; o__unclassified__Gemm-1(c); f__unclassified__Gemm-1(c); g__unclassified__Gemm-1(c); s__unclassified__Gemm-1(c)
508	13	k__Bacteria; p__Gemmatimonadetes; c__Gemm-1; o__unclassified__Gemm-1(c); f__unclassified__Gemm-1(c); g__unclassified__Gemm-1(c); s__unclassified__Gemm-1(c)
509	9	k__Bacteria; p__OD1; c__ABY1; o__unclassified__ABY1(c); f__unclassified__ABY1(c); g__unclassified__ABY1(c); s__unclassified__ABY1(c)
510	1	k__Bacteria; p__Proteobacteria; c__Alphaproteobacteria; o__Rickettsiales; f__mitochondria; g__Arabidopsis; s__thaliana
511	29	k__Bacteria; p__Proteobacteria; c__Alphaproteobacteria; o__Rickettsiales; f__mitochondria; g__Raphanus; s__sativus
512	4	k__Bacteria; p__Armatimonadetes; c__Armatimonadia; o__Armatimonadales; f__Armatimonadaceae; g__unclassified__Armatimonadaceae(f); s__unclassified__Armatimonadaceae(f)
513	3	k__Bacteria; p__Cyanobacteria; c__Chloroplast; o__Streptophyta; f__unclassified__Streptophyta(o); g__unclassified__Streptophyta(o); s__unclassified__Streptophyta(o)
514	1	k__Bacteria; p__Cyanobacteria; c__Chloroplast; o__Streptophyta; f__unclassified__Streptophyta(o); g__unclassified__Streptophyta(o); s__unclassified__Streptophyta(o)
515	4	k__Bacteria; p__Firmicutes; c__Clostridia; o__Clostridiales; f__Lachnospiraceae; g__Roseburia; s__unclassified__Roseburia(g)
516	2	k__Bacteria; p__Chloroflexi; c__Anaerolineae; o__pLW-97; f__unclassified__pLW-97(o); g__unclassified__pLW-97(o); s__unclassified__pLW-97(o)
517	1	k__Bacteria; p__Firmicutes; c__Clostridia; o__Clostridiales; f__Ruminococcaceae; g__Oscillospira; s__unclassified__Oscillospira(g)
518	2	k__Bacteria; p__Cyanobacteria; c__Chloroplast; o__Streptophyta; f__unclassified__Streptophyta(o); g__unclassified__Streptophyta(o); s__unclassified__Streptophyta(o)
519	1	k__Bacteria; p__Cyanobacteria; c__Chloroplast
520	6	k__Bacteria; p__Chloroflexi; c__Anaerolineae; o__SHA-20; f__unclassified__SHA-20(o); g__unclassified__SHA-20(o); s__unclassified__SHA-20(o)
521	2	k__Bacteria; p__Synergistetes; c__Synergistia; o__Synergistales; f__Synergistaceae; g__vadinCA02; s__unclassified__vadinCA02(g)
522	3	k__Bacteria; p__Cyanobacteria; c__Chloroplast; o__Streptophyta; f__unclassified__Streptophyta(o); g__unclassified__Streptophyta(o); s__unclassified__Streptophyta(o)
523	9	k__Bacteria; p__Firmicutes; c__Clostridia; o__Clostridiales; f__Lachnospiraceae; g__Epulopiscium; s__unclassified__Epulopiscium(g)
524	3	k__Bacteria; p__Armatimonadetes; c__[Fimbriimonadia]; o__[Fimbriimonadales]; f__[Fimbriimonadaceae]; g__unclassified__[Fimbriimonadaceae](f); s__unclassified__[Fimbriimonadaceae](f)
525	4	k__Bacteria; p__Armatimonadetes; c__[Fimbriimonadia]; o__[Fimbriimonadales]; f__[Fimbriimonadaceae]; g__unclassified__[Fimbriimonadaceae](f); s__unclassified__[Fimbriimonadaceae](f)
526	1	k__Bacteria; p__Actinobacteria; c__Actinobacteria; o__Actinomycetales
527	4	k__Bacteria; p__TM7; c__TM7-3; o__unclassified__TM7-3(c); f__unclassified__TM7-3(c); g__unclassified__TM7-3(c); s__unclassified__TM7-3(c)
528	2	k__Bacteria; p__Cyanobacteria; c__Oscillatoriophycideae; o__Chroococcales; f__Xenococcaceae; g__unclassified__Xenococcaceae(f); s__unclassified__Xenococcaceae(f)
529	2	k__Bacteria; p__Firmicutes; c__Clostridia; o__Clostridiales; f__Ruminococcaceae
530	11	k__Bacteria; p__Cyanobacteria; c__Synechococcophycideae; o__Synechococcales; f__Synechococcaceae; g__Synechococcus; s__unclassified__Synechococcus(g)
531	6	k__Bacteria; p__Chloroflexi; c__Anaerolineae; o__Caldilineales; f__Caldilineaceae; g__unclassified__Caldilineaceae(f); s__unclassified__Caldilineaceae(f)
532	2	k__Bacteria; p__Chloroflexi; c__S085; o__unclassified__S085(c); f__unclassified__S085(c); g__unclassified__S085(c); s__unclassified__S085(c)
533	2	k__Bacteria; p__Firmicutes; c__Clostridia; o__Clostridiales; f__unclassified__Clostridiales(o); g__unclassified__Clostridiales(o); s__unclassified__Clostridiales(o)
534	2	k__Bacteria; p__TM7; c__TM7-1; o__unclassified__TM7-1(c); f__unclassified__TM7-1(c); g__unclassified__TM7-1(c); s__unclassified__TM7-1(c)
535	5	k__Bacteria; p__Chloroflexi; c__Anaerolineae; o__Caldilineales; f__Caldilineaceae
536	4	k__Bacteria; p__Proteobacteria; c__Betaproteobacteria
537	2	k__Bacteria; p__Chloroflexi; c__Anaerolineae; o__S0208; f__unclassified__S0208(o); g__unclassified__S0208(o); s__unclassified__S0208(o)
538	6	k__Bacteria; p__TM7; c__TM7-1; o__unclassified__TM7-1(c); f__unclassified__TM7-1(c); g__unclassified__TM7-1(c); s__unclassified__TM7-1(c)
539	5	k__Bacteria; p__Chloroflexi; c__Anaerolineae; o__Caldilineales; f__Caldilineaceae; g__unclassified__Caldilineaceae(f); s__unclassified__Caldilineaceae(f)
540	15	k__Bacteria; p__Proteobacteria; c__Alphaproteobacteria; o__Rhizobiales; f__Methylobacteriaceae; g__Methylobacterium; s__adhaesivum
541	118	k__Bacteria; p__Actinobacteria; c__Acidimicrobiia; o__Acidimicrobiales; f__Microthrixaceae; g__Candidatus Microthrix; s__parvicella
542	5	k__Bacteria; p__Actinobacteria; c__Acidimicrobiia; o__Acidimicrobiales; f__C111; g__unclassified__C111(f); s__unclassified__C111(f)
543	2	k__Bacteria; p__Chloroflexi; c__Anaerolineae; o__H39; f__unclassified__H39(o); g__unclassified__H39(o); s__unclassified__H39(o)
544	10	k__Bacteria; p__Chloroflexi; c__Anaerolineae; o__Caldilineales; f__Caldilineaceae; g__Caldilinea; s__unclassified__Caldilinea(g)
545	4	k__Bacteria; p__Actinobacteria; c__Acidimicrobiia; o__Acidimicrobiales; f__EB1017; g__unclassified__EB1017(f); s__unclassified__EB1017(f)
546	4	k__Bacteria; p__Chloroflexi; c__Anaerolineae; o__SBR1031; f__A4b; g__unclassified__A4b(f); s__unclassified__A4b(f)
547	1223	k__Bacteria; p__Proteobacteria; c__Alphaproteobacteria; o__Sphingomonadales; f__Sphingomonadaceae; g__Sphingomonas
548	4	k__Bacteria; p__Proteobacteria; c__Alphaproteobacteria; o__Sphingomonadales; f__Erythrobacteraceae
549	5	k__Bacteria; p__Chloroflexi; c__Anaerolineae; o__Caldilineales; f__Caldilineaceae; g__unclassified__Caldilineaceae(f); s__unclassified__Caldilineaceae(f)
550	32	k__Bacteria; p__Actinobacteria; c__Acidimicrobiia; o__Acidimicrobiales; f__C111; g__unclassified__C111(f); s__unclassified__C111(f)
551	1	k__Bacteria; p__TM7; c__TM7-1; o__unclassified__TM7-1(c); f__unclassified__TM7-1(c); g__unclassified__TM7-1(c); s__unclassified__TM7-1(c)
552	8	k__Bacteria
553	3	k__Bacteria; p__Chloroflexi; c__Anaerolineae; o__WCHB1-50; f__unclassified__WCHB1-50(o); g__unclassified__WCHB1-50(o); s__unclassified__WCHB1-50(o)
554	11	k__Bacteria; p__Chloroflexi; c__Dehalococcoidetes; o__Dehalococcoidales; f__Dehalococcoidaceae; g__unclassified__Dehalococcoidaceae(f); s__unclassified__Dehalococcoidaceae(f)
555	5	k__Bacteria; p__GN02; c__3BR-5F; o__unclassified__3BR-5F(c); f__unclassified__3BR-5F(c); g__unclassified__3BR-5F(c); s__unclassified__3BR-5F(c)
556	2	k__Bacteria; p__Chloroflexi; c__Anaerolineae; o__Caldilineales; f__Caldilineaceae; g__Caldilinea; s__unclassified__Caldilinea(g)
557	8	k__Bacteria; p__Firmicutes; c__Clostridia; o__Clostridiales
558	6	k__Bacteria; p__Chloroflexi; c__Anaerolineae; o__GCA004; f__unclassified__GCA004(o); g__unclassified__GCA004(o); s__unclassified__GCA004(o)
559	19	k__Bacteria; p__Proteobacteria; c__Alphaproteobacteria; o__Sphingomonadales; f__Sphingomonadaceae; g__Sphingomonas; s__unclassified__Sphingomonas(g)
560	2	k__Bacteria; p__Chloroflexi; c__Anaerolineae; o__GCA004; f__unclassified__GCA004(o); g__unclassified__GCA004(o); s__unclassified__GCA004(o)
561	20	k__Bacteria; p__Chloroflexi; c__Anaerolineae; o__H39; f__unclassified__H39(o); g__unclassified__H39(o); s__unclassified__H39(o)
562	9	k__Bacteria; p__Chloroflexi; c__Anaerolineae; o__GCA004; f__unclassified__GCA004(o); g__unclassified__GCA004(o); s__unclassified__GCA004(o)
563	2	k__Bacteria; p__Chloroflexi; c__Anaerolineae; o__Caldilineales; f__Caldilineaceae; g__Caldilinea; s__unclassified__Caldilinea(g)
564	3	k__Bacteria; p__Chloroflexi; c__Anaerolineae; o__Caldilineales; f__Caldilineaceae
565	2	k__Bacteria; p__Actinobacteria; c__Coriobacteriia; o__Coriobacteriales; f__Coriobacteriaceae; g__Collinsella; s__aerofaciens
566	1	k__Bacteria; p__Chloroflexi; c__Anaerolineae; o__Caldilineales; f__Caldilineaceae; g__unclassified__Caldilineaceae(f); s__unclassified__Caldilineaceae(f)
567	4	k__Bacteria; p__Chloroflexi; c__Anaerolineae; o__pLW-97; f__unclassified__pLW-97(o); g__unclassified__pLW-97(o); s__unclassified__pLW-97(o)
568	6	k__Bacteria; p__Chloroflexi; c__Anaerolineae; o__SJA-15; f__unclassified__SJA-15(o); g__unclassified__SJA-15(o); s__unclassified__SJA-15(o)
569	3	k__Bacteria; p__Actinobacteria; c__Acidimicrobiia; o__Acidimicrobiales; f__Microthrixaceae; g__unclassified__Microthrixaceae(f); s__unclassified__Microthrixaceae(f)
570	3	k__Bacteria; p__Chloroflexi; c__Thermomicrobia; o__JG30-KF-CM45; f__unclassified__JG30-KF-CM45(o); g__unclassified__JG30-KF-CM45(o); s__unclassified__JG30-KF-CM45(o)
571	1	k__Bacteria; p__Chloroflexi; c__Anaerolineae; o__Caldilineales; f__Caldilineaceae; g__Caldilinea; s__unclassified__Caldilinea(g)
572	10	k__Bacteria; p__Cyanobacteria; c__Oscillatoriophycideae; o__Chroococcales; f__Xenococcaceae; g__unclassified__Xenococcaceae(f); s__unclassified__Xenococcaceae(f)
573	1	k__Bacteria; p__WS6; c__SC72; o__unclassified__SC72(c); f__unclassified__SC72(c); g__unclassified__SC72(c); s__unclassified__SC72(c)
574	4	k__Bacteria; p__Firmicutes; c__Clostridia; o__Clostridiales; f__unclassified__Clostridiales(o); g__unclassified__Clostridiales(o); s__unclassified__Clostridiales(o)
575	1	k__Bacteria; p__Bacteroidetes; c__Bacteroidia; o__Bacteroidales; f__Prevotellaceae; g__Prevotella; s__ruminicola
576	36	k__Bacteria; p__Proteobacteria; c__Alphaproteobacteria; o__Rhodobacterales; f__Rhodobacteraceae; g__Rhodobacter; s__unclassified__Rhodobacter(g)
577	2	k__Bacteria; p__Chloroflexi; c__Anaerolineae; o__SBR1031; f__A4b; g__unclassified__A4b(f); s__unclassified__A4b(f)
578	1	k__Bacteria; p__Chloroflexi; c__Anaerolineae; o__GCA004; f__unclassified__GCA004(o); g__unclassified__GCA004(o); s__unclassified__GCA004(o)
579	2	k__Bacteria; p__Chloroflexi; c__Anaerolineae; o__GCA004; f__unclassified__GCA004(o); g__unclassified__GCA004(o); s__unclassified__GCA004(o)
580	6	k__Bacteria; p__Firmicutes; c__Clostridia; o__Clostridiales; f__Ruminococcaceae; g__Faecalibacterium; s__prausnitzii
581	3	k__Bacteria; p__Firmicutes; c__Clostridia; o__Clostridiales; f__[Tissierellaceae]; g__Peptoniphilus; s__unclassified__Peptoniphilus(g)
582	9	k__Bacteria; p__Proteobacteria; c__Alphaproteobacteria; o__Rhizobiales; f__Rhizobiaceae; g__Agrobacterium; s__unclassified__Agrobacterium(g)
583	6	k__Bacteria; p__Proteobacteria; c__Alphaproteobacteria; o__Rhodobacterales; f__Rhodobacteraceae; g__Rubellimicrobium; s__unclassified__Rubellimicrobium(g)
584	1	k__Bacteria; p__Proteobacteria; c__Alphaproteobacteria; o__Rhizobiales; f__Phyllobacteriaceae
585	1	k__Bacteria; p__Proteobacteria; c__Alphaproteobacteria; o__Rhodobacterales; f__Rhodobacteraceae; g__Amaricoccus; s__unclassified__Amaricoccus(g)
586	64	k__Bacteria; p__Proteobacteria; c__Alphaproteobacteria; o__Rhizobiales
587	2	k__Bacteria; p__Proteobacteria; c__Epsilonproteobacteria; o__Campylobacterales; f__Helicobacteraceae; g__Sulfuricurvum; s__kujiense
588	1	k__Bacteria; p__Acidobacteria; c__[Chloracidobacteria]; o__RB41; f__Ellin6075; g__unclassified__Ellin6075(f); s__unclassified__Ellin6075(f)
589	100	k__Bacteria; p__Proteobacteria; c__Alphaproteobacteria; o__Sphingomonadales; f__Sphingomonadaceae; g__Sphingomonas; s__yabuuchiae
590	5	k__Bacteria; p__Proteobacteria; c__Alphaproteobacteria; o__Rhizobiales; f__Methylocystaceae; g__unclassified__Methylocystaceae(f); s__unclassified__Methylocystaceae(f)
591	1	k__Bacteria; p__Acidobacteria; c__Acidobacteriia; o__Acidobacteriales; f__Acidobacteriaceae; g__Terriglobus; s__unclassified__Terriglobus(g)
592	4	k__Bacteria; p__Planctomycetes; c__Phycisphaerae; o__Phycisphaerales; f__unclassified__Phycisphaerales(o); g__unclassified__Phycisphaerales(o); s__unclassified__Phycisphaerales(o)
593	18	k__Bacteria; p__Firmicutes; c__Clostridia; o__Clostridiales; f__Clostridiaceae; g__Clostridium
594	20	k__Bacteria; p__Proteobacteria; c__Alphaproteobacteria; o__Rhodobacterales; f__Rhodobacteraceae
595	25	k__Bacteria; p__Proteobacteria; c__Alphaproteobacteria; o__Rhodobacterales; f__Rhodobacteraceae; g__Rhodobacter; s__unclassified__Rhodobacter(g)
596	6	k__Bacteria; p__Proteobacteria; c__Alphaproteobacteria; o__Rhodospirillales; f__Rhodospirillaceae; g__Azospirillum; s__unclassified__Azospirillum(g)
597	4	k__Bacteria; p__Firmicutes; c__Clostridia; o__Clostridiales; f__Ruminococcaceae
598	2	k__Bacteria; p__Chloroflexi; c__Chloroflexi; o__Herpetosiphonales; f__unclassified__Herpetosiphonales(o); g__unclassified__Herpetosiphonales(o); s__unclassified__Herpetosiphonales(o)
599	5	k__Bacteria; p__Chloroflexi; c__Ellin6529; o__unclassified__Ellin6529(c); f__unclassified__Ellin6529(c); g__unclassified__Ellin6529(c); s__unclassified__Ellin6529(c)
600	3	k__Bacteria; p__Chloroflexi; c__Chloroflexi
601	2	k__Bacteria; p__Proteobacteria; c__Alphaproteobacteria; o__Rickettsiales; f__unclassified__Rickettsiales(o); g__unclassified__Rickettsiales(o); s__unclassified__Rickettsiales(o)
602	5	k__Bacteria; p__Proteobacteria; c__Alphaproteobacteria; o__Rhodobacterales; f__Rhodobacteraceae
603	3	k__Bacteria; p__Proteobacteria; c__Alphaproteobacteria
604	6	k__Bacteria; p__Proteobacteria; c__Alphaproteobacteria; o__Rhizobiales
605	35	k__Bacteria; p__Proteobacteria; c__Alphaproteobacteria; o__Rhodobacterales; f__Hyphomonadaceae; g__unclassified__Hyphomonadaceae(f); s__unclassified__Hyphomonadaceae(f)
606	3	k__Bacteria; p__Proteobacteria; c__Alphaproteobacteria; o__unclassified__Alphaproteobacteria(c); f__unclassified__Alphaproteobacteria(c); g__unclassified__Alphaproteobacteria(c); s__unclassified__Alphaproteobacteria(c)
607	3	k__Bacteria; p__Proteobacteria; c__Alphaproteobacteria; o__Rhodospirillales; f__Acetobacteraceae; g__unclassified__Acetobacteraceae(f); s__unclassified__Acetobacteraceae(f)
608	8	k__Bacteria; p__Firmicutes; c__Clostridia; o__Clostridiales; f__Lachnospiraceae; g__Coprococcus; s__unclassified__Coprococcus(g)
609	10	k__Bacteria; p__Firmicutes; c__Clostridia; o__Clostridiales; f__Lachnospiraceae; g__unclassified__Lachnospiraceae(f); s__unclassified__Lachnospiraceae(f)
610	2	k__Bacteria; p__Proteobacteria; c__Alphaproteobacteria; o__Rhizobiales; f__Methylobacteriaceae; g__Methylobacterium
611	52	k__Bacteria; p__Proteobacteria; c__Alphaproteobacteria; o__Rhizobiales; f__Xanthobacteraceae; g__Xanthobacter; s__unclassified__Xanthobacter(g)
612	2	k__Bacteria; p__Proteobacteria; c__Epsilonproteobacteria; o__Campylobacterales; f__Campylobacteraceae; g__Arcobacter; s__unclassified__Arcobacter(g)
613	18	k__Bacteria; p__Proteobacteria; c__Alphaproteobacteria; o__Rhizobiales; f__Hyphomicrobiaceae; g__Devosia; s__unclassified__Devosia(g)
614	12	k__Bacteria; p__Proteobacteria; c__Alphaproteobacteria
615	2	k__Bacteria; p__Proteobacteria; c__Alphaproteobacteria; o__Rhodobacterales; f__Rhodobacteraceae; g__Ruegeria
616	11	k__Bacteria; p__Proteobacteria; c__Alphaproteobacteria; o__Rhizobiales; f__Hyphomicrobiaceae; g__Hyphomicrobium; s__unclassified__Hyphomicrobium(g)
617	8	k__Bacteria; p__Chloroflexi; c__Chloroflexi; o__[Roseiflexales]; f__[Kouleothrixaceae]
618	148	k__Bacteria; p__Proteobacteria; c__Alphaproteobacteria; o__Rhizobiales; f__Methylobacteriaceae; g__Methylobacterium; s__unclassified__Methylobacterium(g)
619	6	k__Bacteria; p__Proteobacteria; c__Alphaproteobacteria; o__Rhodobacterales; f__Rhodobacteraceae; g__Rhodobacter; s__unclassified__Rhodobacter(g)
620	13	k__Bacteria; p__Proteobacteria; c__Alphaproteobacteria; o__Rhodobacterales; f__Rhodobacteraceae; g__Rubellimicrobium; s__unclassified__Rubellimicrobium(g)
621	2	k__Bacteria; p__Proteobacteria; c__Alphaproteobacteria; o__Caulobacterales; f__Caulobacteraceae
622	1	k__Bacteria; p__Proteobacteria; c__Alphaproteobacteria; o__Caulobacterales; f__Caulobacteraceae; g__Mycoplana; s__unclassified__Mycoplana(g)
623	4	k__Bacteria; p__Firmicutes; c__Clostridia; o__Clostridiales; f__Clostridiaceae; g__Clostridium; s__intestinale
624	12	k__Bacteria; p__Proteobacteria; c__Alphaproteobacteria; o__Caulobacterales; f__Caulobacteraceae; g__Brevundimonas; s__diminuta
625	3	k__Bacteria; p__Chloroflexi; c__Ellin6529; o__unclassified__Ellin6529(c); f__unclassified__Ellin6529(c); g__unclassified__Ellin6529(c); s__unclassified__Ellin6529(c)
626	9	k__Bacteria; p__Proteobacteria; c__Alphaproteobacteria; o__Rhizobiales; f__Methylocystaceae; g__unclassified__Methylocystaceae(f); s__unclassified__Methylocystaceae(f)
627	4	k__Bacteria; p__Proteobacteria; c__Alphaproteobacteria; o__Rhizobiales
628	5	k__Bacteria; p__Proteobacteria; c__Alphaproteobacteria; o__Rhodospirillales; f__Rhodospirillaceae; g__unclassified__Rhodospirillaceae(f); s__unclassified__Rhodospirillaceae(f)
629	4	k__Bacteria; p__Firmicutes; c__Clostridia; o__Clostridiales; f__Clostridiaceae; g__Clostridium; s__celatum
630	2	k__Bacteria; p__Proteobacteria; c__Alphaproteobacteria; o__Rhizobiales; f__Bradyrhizobiaceae; g__Bosea; s__genosp.
631	7	k__Bacteria; p__Proteobacteria; c__Alphaproteobacteria; o__Rhodospirillales; f__Rhodospirillaceae; g__Elstera; s__litoralis
632	1	k__Bacteria; p__Proteobacteria; c__Alphaproteobacteria; o__BD7-3; f__unclassified__BD7-3(o); g__unclassified__BD7-3(o); s__unclassified__BD7-3(o)
633	4	k__Bacteria; p__Proteobacteria; c__Alphaproteobacteria; o__Caulobacterales; f__Caulobacteraceae; g__unclassified__Caulobacteraceae(f); s__unclassified__Caulobacteraceae(f)
634	4	k__Bacteria; p__Nitrospirae; c__Nitrospira; o__Nitrospirales; f__[Thermodesulfovibrionaceae]; g__GOUTA19; s__unclassified__GOUTA19(g)
635	4	k__Bacteria; p__Proteobacteria; c__Alphaproteobacteria; o__Rhodospirillales; f__Rhodospirillaceae; g__Skermanella; s__unclassified__Skermanella(g)
636	5	k__Bacteria; p__Firmicutes; c__Clostridia; o__Clostridiales; f__Lachnospiraceae; g__Blautia; s__obeum
637	6	k__Bacteria; p__Chloroflexi; c__TK10; o__B07_WMSP1
638	3	k__Bacteria; p__Nitrospirae; c__Nitrospira; o__Nitrospirales; f__[Thermodesulfovibrionaceae]; g__LCP-6; s__unclassified__LCP-6(g)
639	2	k__Bacteria; p__Proteobacteria; c__Alphaproteobacteria; o__Rhizobiales; f__Hyphomicrobiaceae; g__Hyphomicrobium; s__unclassified__Hyphomicrobium(g)
640	15	k__Bacteria; p__Firmicutes; c__Clostridia; o__Clostridiales; f__Lachnospiraceae; g__Blautia; s__unclassified__Blautia(g)
641	1	k__Bacteria; p__Acidobacteria; c__Solibacteres; o__Solibacterales
642	7	k__Bacteria
643	15	k__Bacteria; p__Proteobacteria; c__Alphaproteobacteria; o__Rhodobacterales; f__Hyphomonadaceae; g__unclassified__Hyphomonadaceae(f); s__unclassified__Hyphomonadaceae(f)
644	7	k__Bacteria; p__Proteobacteria; c__Alphaproteobacteria; o__Rhodobacterales; f__Rhodobacteraceae
645	4	k__Bacteria; p__Proteobacteria; c__Alphaproteobacteria
646	1	k__Bacteria; p__Proteobacteria; c__Alphaproteobacteria; o__Rhizobiales; f__Rhizobiaceae; g__Shinella; s__granuli
647	7	k__Bacteria; p__Proteobacteria; c__Alphaproteobacteria; o__Rhizobiales; f__Bradyrhizobiaceae
648	3	k__Bacteria; p__Proteobacteria; c__Alphaproteobacteria; o__Sphingomonadales; f__Sphingomonadaceae; g__Sphingomonas; s__unclassified__Sphingomonas(g)
649	3	k__Bacteria; p__Firmicutes; c__Clostridia; o__Clostridiales; f__Lachnospiraceae; g__[Ruminococcus]; s__torques
650	64	k__Bacteria; p__Proteobacteria; c__Alphaproteobacteria; o__Rhodospirillales; f__Acetobacteraceae; g__unclassified__Acetobacteraceae(f); s__unclassified__Acetobacteraceae(f)
651	3	k__Bacteria; p__Proteobacteria; c__Alphaproteobacteria; o__Rhizobiales; f__Methylobacteriaceae; g__unclassified__Methylobacteriaceae(f); s__unclassified__Methylobacteriaceae(f)
652	2	k__Bacteria; p__Nitrospirae; c__Nitrospira; o__Nitrospirales; f__[Thermodesulfovibrionaceae]; g__GOUTA19; s__unclassified__GOUTA19(g)
653	6	k__Bacteria; p__Planctomycetes; c__Phycisphaerae; o__Phycisphaerales; f__unclassified__Phycisphaerales(o); g__unclassified__Phycisphaerales(o); s__unclassified__Phycisphaerales(o)
654	2	k__Bacteria; p__Proteobacteria; c__Betaproteobacteria
655	6	k__Bacteria; p__Proteobacteria; c__Alphaproteobacteria; o__Caulobacterales; f__Caulobacteraceae; g__Phenylobacterium; s__unclassified__Phenylobacterium(g)
656	4	k__Bacteria; p__Nitrospirae; c__Nitrospira; o__Nitrospirales; f__[Thermodesulfovibrionaceae]; g__LCP-6; s__unclassified__LCP-6(g)
657	661	k__Bacteria; p__Firmicutes; c__Clostridia; o__Clostridiales; f__Clostridiaceae; g__Alkaliphilus; s__unclassified__Alkaliphilus(g)
658	21	k__Bacteria; p__Proteobacteria; c__Alphaproteobacteria; o__Rhizobiales; f__Methylocystaceae; g__unclassified__Methylocystaceae(f); s__unclassified__Methylocystaceae(f)
659	3	k__Bacteria; p__Nitrospirae; c__Nitrospira; o__Nitrospirales; f__[Thermodesulfovibrionaceae]; g__GOUTA19; s__unclassified__GOUTA19(g)
660	2	k__Bacteria; p__Firmicutes; c__Clostridia; o__Clostridiales; f__Ruminococcaceae
661	19	k__Bacteria; p__Proteobacteria; c__Alphaproteobacteria; o__Rhodobacterales; f__Rhodobacteraceae; g__Paracoccus; s__marcusii
662	1	k__Bacteria; p__Proteobacteria; c__Alphaproteobacteria; o__Rhodospirillales; f__Rhodospirillaceae; g__unclassified__Rhodospirillaceae(f); s__unclassified__Rhodospirillaceae(f)
663	1	k__Bacteria; p__Proteobacteria; c__Alphaproteobacteria; o__Rhodobacterales; f__Rhodobacteraceae
664	2	k__Bacteria; p__Proteobacteria; c__Alphaproteobacteria; o__Sphingomonadales; f__Sphingomonadaceae; g__Novosphingobium; s__capsulatum
665	63	k__Bacteria; p__Proteobacteria; c__Alphaproteobacteria; o__Sphingomonadales; f__Sphingomonadaceae; g__Sphingomonas
666	7	k__Bacteria; p__Firmicutes; c__Clostridia; o__Clostridiales; f__Lachnospiraceae
667	15	k__Bacteria; p__Proteobacteria; c__Alphaproteobacteria; o__Rhizobiales; f__Xanthobacteraceae; g__Ancylobacter; s__unclassified__Ancylobacter(g)
668	4	k__Bacteria; p__Chloroflexi; c__Anaerolineae; o__S0208; f__unclassified__S0208(o); g__unclassified__S0208(o); s__unclassified__S0208(o)
669	10	k__Bacteria; p__Acidobacteria; c__Solibacteres; o__Solibacterales
670	4	k__Bacteria; p__Proteobacteria; c__Alphaproteobacteria; o__Rhizobiales; f__Hyphomicrobiaceae; g__Rhodoplanes; s__unclassified__Rhodoplanes(g)
671	3	k__Bacteria; p__Proteobacteria; c__Alphaproteobacteria; o__Rhizobiales; f__Aurantimonadaceae; g__unclassified__Aurantimonadaceae(f); s__unclassified__Aurantimonadaceae(f)
672	2	k__Bacteria; p__Proteobacteria; c__Alphaproteobacteria; o__Sphingomonadales; f__Sphingomonadaceae; g__Sphingomonas; s__wittichii
673	4	k__Bacteria; p__Nitrospirae; c__Nitrospira; o__Nitrospirales; f__[Thermodesulfovibrionaceae]; g__LCP-6; s__unclassified__LCP-6(g)
674	6	k__Bacteria; p__Proteobacteria; c__Alphaproteobacteria; o__Sphingomonadales
675	1	k__Bacteria; p__Proteobacteria; c__Alphaproteobacteria; o__Rhizobiales; f__unclassified__Rhizobiales(o); g__unclassified__Rhizobiales(o); s__unclassified__Rhizobiales(o)
676	3	k__Bacteria; p__Proteobacteria; c__Alphaproteobacteria; o__Rhodospirillales; f__Rhodospirillaceae; g__unclassified__Rhodospirillaceae(f); s__unclassified__Rhodospirillaceae(f)
677	2	k__Bacteria; p__Firmicutes; c__Clostridia; o__Clostridiales; f__Lachnospiraceae
678	1	k__Bacteria; p__Proteobacteria; c__Alphaproteobacteria; o__Rhizobiales; f__Hyphomicrobiaceae; g__Devosia; s__unclassified__Devosia(g)
679	6	k__Bacteria; p__Firmicutes; c__Clostridia; o__Clostridiales; f__Lachnospiraceae; g__Roseburia
680	2	k__Bacteria; p__Chloroflexi; c__Chloroflexi; o__AKIW781; f__unclassified__AKIW781(o); g__unclassified__AKIW781(o); s__unclassified__AKIW781(o)
681	26	k__Bacteria; p__Firmicutes; c__Clostridia; o__Clostridiales; f__Clostridiaceae; g__Clostridium
682	8	k__Bacteria; p__Nitrospirae; c__Nitrospira; o__Nitrospirales; f__[Thermodesulfovibrionaceae]; g__LCP-6; s__unclassified__LCP-6(g)
683	4	k__Bacteria; p__Actinobacteria; c__Actinobacteria; o__Bifidobacteriales; f__Bifidobacteriaceae; g__Bifidobacterium
684	2	k__Bacteria; p__Nitrospirae; c__Nitrospira; o__Nitrospirales; f__[Thermodesulfovibrionaceae]; g__LCP-6; s__unclassified__LCP-6(g)
685	4	k__Bacteria; p__Proteobacteria; c__Alphaproteobacteria; o__BD7-3; f__unclassified__BD7-3(o); g__unclassified__BD7-3(o); s__unclassified__BD7-3(o)
686	2	k__Bacteria; p__Proteobacteria; c__Alphaproteobacteria; o__Rhizobiales
687	1	k__Bacteria; p__Proteobacteria; c__Alphaproteobacteria; o__Rhodospirillales; f__Rhodospirillaceae; g__unclassified__Rhodospirillaceae(f); s__unclassified__Rhodospirillaceae(f)
688	12	k__Bacteria; p__Firmicutes; c__Clostridia; o__Clostridiales; f__Lachnospiraceae; g__Coprococcus; s__catus
689	12	k__Bacteria; p__Proteobacteria; c__Alphaproteobacteria; o__Sphingomonadales; f__unclassified__Sphingomonadales(o); g__unclassified__Sphingomonadales(o); s__unclassified__Sphingomonadales(o)
690	1	k__Bacteria; p__Proteobacteria; c__Alphaproteobacteria; o__Rhizobiales; f__unclassified__Rhizobiales(o); g__unclassified__Rhizobiales(o); s__unclassified__Rhizobiales(o)
691	2	k__Bacteria; p__Proteobacteria; c__Alphaproteobacteria; o__Rickettsiales; f__unclassified__Rickettsiales(o); g__unclassified__Rickettsiales(o); s__unclassified__Rickettsiales(o)
692	3	k__Bacteria; p__Firmicutes; c__Clostridia; o__Clostridiales; f__Lachnospiraceae
693	1	k__Bacteria; p__Proteobacteria; c__Alphaproteobacteria; o__Caulobacterales; f__Caulobacteraceae
694	1	k__Bacteria; p__Acidobacteria; c__Acidobacteriia; o__Acidobacteriales; f__Acidobacteriaceae
695	8	k__Bacteria; p__Proteobacteria; c__Alphaproteobacteria; o__Rhodospirillales; f__Acetobacteraceae
696	2	k__Bacteria; p__Acidobacteria; c__Solibacteres; o__Solibacterales; f__unclassified__Solibacterales(o); g__unclassified__Solibacterales(o); s__unclassified__Solibacterales(o)
697	9	k__Bacteria; p__Firmicutes; c__Clostridia; o__Clostridiales; f__Peptostreptococcaceae; g__Peptostreptococcus; s__unclassified__Peptostreptococcus(g)
698	1	k__Bacteria; p__Firmicutes; c__Clostridia; o__Clostridiales; f__[Tissierellaceae]
699	7	k__Bacteria; p__Firmicutes; c__Clostridia; o__Clostridiales; f__Clostridiaceae; g__Alkaliphilus; s__unclassified__Alkaliphilus(g)
700	2	k__Bacteria; p__Firmicutes; c__Clostridia; o__Clostridiales; f__[Tissierellaceae]; g__Finegoldia; s__unclassified__Finegoldia(g)
701	6	k__Bacteria; p__Planctomycetes; c__Phycisphaerae; o__Phycisphaerales; f__unclassified__Phycisphaerales(o); g__unclassified__Phycisphaerales(o); s__unclassified__Phycisphaerales(o)
702	2	k__Bacteria; p__Proteobacteria; c__Alphaproteobacteria; o__Rhodospirillales; f__Acetobacteraceae
703	5	k__Bacteria; p__Firmicutes; c__Clostridia; o__Clostridiales
704	6	k__Bacteria; p__Firmicutes; c__Clostridia; o__Clostridiales; f__Clostridiaceae; g__SMB53; s__unclassified__SMB53(g)
705	1	k__Bacteria; p__Firmicutes; c__Clostridia; o__Clostridiales; f__Clostridiaceae; g__Alkaliphilus; s__unclassified__Alkaliphilus(g)
706	3	k__Bacteria; p__Firmicutes; c__Clostridia; o__Clostridiales; f__Clostridiaceae; g__SMB53; s__unclassified__SMB53(g)
707	1	k__Bacteria; p__Cyanobacteria; c__Chloroplast; o__Streptophyta; f__unclassified__Streptophyta(o); g__unclassified__Streptophyta(o); s__unclassified__Streptophyta(o)
708	2	k__Bacteria; p__Cyanobacteria; c__Chloroplast; o__Streptophyta; f__unclassified__Streptophyta(o); g__unclassified__Streptophyta(o); s__unclassified__Streptophyta(o)
709	3	k__Bacteria
710	1	k__Bacteria; p__Proteobacteria; c__Gammaproteobacteria; o__Enterobacteriales; f__Enterobacteriaceae
711	2	k__Bacteria; p__Cyanobacteria; c__Chloroplast; o__Streptophyta; f__unclassified__Streptophyta(o); g__unclassified__Streptophyta(o); s__unclassified__Streptophyta(o)
712	1	k__Bacteria; p__Proteobacteria; c__Betaproteobacteria; o__Burkholderiales; f__Oxalobacteraceae; g__Janthinobacterium; s__unclassified__Janthinobacterium(g)
713	2	k__Bacteria; p__Proteobacteria; c__Gammaproteobacteria; o__Enterobacteriales; f__Enterobacteriaceae
714	2	k__Bacteria; p__Proteobacteria; c__Gammaproteobacteria; o__Enterobacteriales; f__Enterobacteriaceae
715	1	k__Bacteria; p__Proteobacteria; c__Gammaproteobacteria; o__Pseudomonadales; f__Pseudomonadaceae; g__Pseudomonas
716	1	k__Bacteria; p__Proteobacteria; c__Betaproteobacteria; o__Rhodocyclales; f__Rhodocyclaceae; g__Uliginosibacterium; s__unclassified__Uliginosibacterium(g)
717	1	k__Bacteria; p__Cyanobacteria; c__Chloroplast; o__Streptophyta; f__unclassified__Streptophyta(o); g__unclassified__Streptophyta(o); s__unclassified__Streptophyta(o)
718	1	k__Bacteria; p__Proteobacteria; c__Gammaproteobacteria; o__Pseudomonadales; f__Pseudomonadaceae; g__Pseudomonas
719	1	k__Bacteria; p__Firmicutes; c__Bacilli; o__Bacillales; f__Paenibacillaceae; g__Paenibacillus
720	1	k__Bacteria; p__Firmicutes; c__Bacilli; o__Bacillales; f__Bacillaceae; g__Bacillus
721	1	k__Bacteria; p__Cyanobacteria; c__Chloroplast; o__Streptophyta; f__unclassified__Streptophyta(o); g__unclassified__Streptophyta(o); s__unclassified__Streptophyta(o)
722	1	k__Bacteria; p__Proteobacteria; c__Gammaproteobacteria; o__Pseudomonadales; f__Pseudomonadaceae; g__Pseudomonas

## Sheet: TABLE S9
TABLE S9| Taxonomic classification of OTUs at the genus level obtained from the fruiting bodies.
Ratio: The proportion of the genus in the total genera.
Phylum	Class	Order	Family	Genus	Ratio (%)
AC1	SHA-114	unclassified__SHA-114(c)	unclassified__SHA-114(c)	unclassified__SHA-114(c)	0.00532
Acidobacteria	Acidobacteria-6	iii1-15	unclassified__iii1-15(o)	unclassified__iii1-15(o)	0.0664717
Acidobacteria	Sva0725	Sva0725	unclassified__Sva0725(o)	unclassified__Sva0725(o)	0.0505185
Acidobacteria	Solibacteres	Solibacterales	Other	Other	0.0292475
Acidobacteria	Acidobacteria-6	CCU21	unclassified__CCU21(o)	unclassified__CCU21(o)	0.0186121
Acidobacteria	RB25	unclassified__RB25(c)	unclassified__RB25(c)	unclassified__RB25(c)	0.0159532
Acidobacteria	iii1-8	SJA-36	unclassified__SJA-36(o)	unclassified__SJA-36(o)	0.0106355
Acidobacteria	Acidobacteria-6	iii1-15	mb2424	unclassified__mb2424(f)	0.00798
Acidobacteria	iii1-8	DS-18	unclassified__DS-18(o)	unclassified__DS-18(o)	0.00798
Acidobacteria	OS-K	unclassified__OS-K(c)	unclassified__OS-K(c)	unclassified__OS-K(c)	0.00532
Acidobacteria	Solibacteres	Solibacterales	unclassified__Solibacterales(o)	unclassified__Solibacterales(o)	0.00532
Acidobacteria	Acidobacteria-6	Other	Other	Other	0.00266
Acidobacteria	Acidobacteriia	Acidobacteriales	Acidobacteriaceae	Other	0.00266
Acidobacteria	Acidobacteriia	Acidobacteriales	Acidobacteriaceae	Terriglobus	0.00266
Acidobacteria	BPC102	unclassified__BPC102(c)	unclassified__BPC102(c)	unclassified__BPC102(c)	0.00266
Acidobacteria	Chloracidobacteria	RB41	Ellin6075	unclassified__Ellin6075(f)	0.00266
Actinobacteria	Acidimicrobiia	Acidimicrobiales	Microthrixaceae	Candidatus Microthrix	0.313746
Actinobacteria	Actinobacteria	Actinomycetales	Intrasporangiaceae	Other	0.236639
Actinobacteria	Actinobacteria	Actinomycetales	Propionibacteriaceae	Propionibacterium	0.127626
Actinobacteria	Acidimicrobiia	Acidimicrobiales	C111	unclassified__C111(f)	0.0983781
Actinobacteria	Actinobacteria	Actinomycetales	Microbacteriaceae	Other	0.0717894
Actinobacteria	Thermoleophilia	Gaiellales	Gaiellaceae	unclassified__Gaiellaceae(f)	0.0558362
Actinobacteria	Actinobacteria	Actinomycetales	Nocardiaceae	Rhodococcus	0.0452007
Actinobacteria	Actinobacteria	Bifidobacteriales	Bifidobacteriaceae	Bifidobacterium	0.039883
Actinobacteria	Actinobacteria	Actinomycetales	Corynebacteriaceae	Corynebacterium	0.0319064
Actinobacteria	MB-A2-108	0319-7L14	unclassified__0319-7L14(o)	unclassified__0319-7L14(o)	0.0292475
Actinobacteria	Actinobacteria	Actinomycetales	Micrococcaceae	Other	0.0212709
Actinobacteria	Actinobacteria	Other	Other	Other	0.0186121
Actinobacteria	Actinobacteria	Actinomycetales	Nocardioidaceae	Aeromicrobium	0.0186121
Actinobacteria	Actinobacteria	Actinomycetales	Mycobacteriaceae	Mycobacterium	0.0159532
Actinobacteria	Actinobacteria	Actinomycetales	Nocardioidaceae	unclassified__Nocardioidaceae(f)	0.0159532
Actinobacteria	Actinobacteria	Actinomycetales	Other	Other	0.0132943
Actinobacteria	Actinobacteria	Actinomycetales	Pseudonocardiaceae	Pseudonocardia	0.0132943
Actinobacteria	Acidimicrobiia	Acidimicrobiales	EB1017	unclassified__EB1017(f)	0.0106355
Actinobacteria	Actinobacteria	Actinomycetales	Geodermatophilaceae	Other	0.0106355
Actinobacteria	Actinobacteria	Actinomycetales	unclassified__Actinomycetales(o)	unclassified__Actinomycetales(o)	0.0106355
Actinobacteria	Acidimicrobiia	Acidimicrobiales	Microthrixaceae	unclassified__Microthrixaceae(f)	0.00798
Actinobacteria	Actinobacteria	Actinomycetales	Cellulomonadaceae	Cellulomonas	0.00798
Actinobacteria	Actinobacteria	Actinomycetales	Nocardioidaceae	Other	0.00798
Actinobacteria	Thermoleophilia	Solirubrobacterales	unclassified__Solirubrobacterales(o)	unclassified__Solirubrobacterales(o)	0.00798
Actinobacteria	Actinobacteria	Actinomycetales	Actinomycetaceae	Actinomyces	0.00532
Actinobacteria	Actinobacteria	Actinomycetales	Dietziaceae	Dietzia	0.00532
Actinobacteria	Actinobacteria	Actinomycetales	Geodermatophilaceae	Geodermatophilus	0.00532
Actinobacteria	Actinobacteria	Actinomycetales	Microbacteriaceae	Agrococcus	0.00532
Actinobacteria	Actinobacteria	Actinomycetales	Micrococcaceae	Kocuria	0.00532
Actinobacteria	Actinobacteria	Actinomycetales	Micrococcaceae	Micrococcus	0.00532
Actinobacteria	Actinobacteria	Actinomycetales	Micrococcaceae	Rothia	0.00532
Actinobacteria	Actinobacteria	Actinomycetales	Streptomycetaceae	Other	0.00532
Actinobacteria	Coriobacteriia	Coriobacteriales	Coriobacteriaceae	Collinsella	0.00532
Actinobacteria	Actinobacteria	Actinomycetales	Nocardioidaceae	Friedmanniella	0.00266
Actinobacteria	Actinobacteria	Actinomycetales	Nocardioidaceae	Nocardioides	0.00266
Armatimonadetes	Fimbriimonadia	Fimbriimonadales	Fimbriimonadaceae	unclassified__Fimbriimonadaceae(f)	0.0186121
Armatimonadetes	Armatimonadia	Armatimonadales	Armatimonadaceae	unclassified__Armatimonadaceae(f)	0.0106355
Bacteria	Bacilli	Bacillales	Paenibacillaceae	Paenibacillus	5.84685
Bacteroidetes	Saprospirae	Saprospirales	Saprospiraceae	unclassified__Saprospiraceae(f)	0.63281
Bacteroidetes	Sphingobacteriia	Sphingobacteriales	Sphingobacteriaceae	Pedobacter	0.518479
Bacteroidetes	Flavobacteriia	Flavobacteriales	Flavobacteriaceae	Flavobacterium	0.247275
Bacteroidetes	Flavobacteriia	Flavobacteriales	Cryomorphaceae	unclassified__Cryomorphaceae(f)	0.226004
Bacteroidetes	Flavobacteriia	Flavobacteriales	Weeksellaceae	Chryseobacterium	0.226004
Bacteroidetes	Saprospirae	Saprospirales	Chitinophagaceae	unclassified__Chitinophagaceae(f)	0.212709
Bacteroidetes	Cytophagia	Cytophagales	Cytophagaceae	unclassified__Cytophagaceae(f)	0.170167
Bacteroidetes	Bacteroidia	Bacteroidales	Bacteroidaceae	Bacteroides	0.130284
Bacteroidetes	Saprospirae	Saprospirales	Chitinophagaceae	Niabella	0.124967
Bacteroidetes	Bacteroidia	Bacteroidales	BA008	unclassified__BA008(f)	0.111672
Bacteroidetes	Cytophagia	Cytophagales	Cytophagaceae	Hymenobacter	0.0983781
Bacteroidetes	Sphingobacteriia	Sphingobacteriales	Sphingobacteriaceae	unclassified__Sphingobacteriaceae(f)	0.0664717
Bacteroidetes	Bacteroidia	Bacteroidales	Prevotellaceae	Prevotella	0.0638128
Bacteroidetes	Saprospirae	Saprospirales	Saprospiraceae	Haliscomenobacter	0.0425419
Bacteroidetes	Flavobacteriia	Flavobacteriales	Cryomorphaceae	Fluviicola	0.0345653
Bacteroidetes	Bacteroidia	Bacteroidales	Bacteroidaceae	Other	0.0265887
Bacteroidetes	Other	Other	Other	Other	0.0239298
Bacteroidetes	Sphingobacteriia	Sphingobacteriales	unclassified__Sphingobacteriales(o)	unclassified__Sphingobacteriales(o)	0.0239298
Bacteroidetes	Bacteroidia	Bacteroidales	S24-7	unclassified__S24-7(f)	0.0186121
Bacteroidetes	Bacteroidia	Bacteroidales	SB-1	unclassified__SB-1(f)	0.0186121
Bacteroidetes	Cytophagia	Cytophagales	Cytophagaceae	Leadbetterella	0.0186121
Bacteroidetes	Bacteroidia	Bacteroidales	Porphyromonadaceae	Porphyromonas	0.0159532
Bacteroidetes	Bacteroidia	Bacteroidales	Porphyromonadaceae	unclassified__Porphyromonadaceae(f)	0.0159532
Bacteroidetes	Bacteroidia	Bacteroidales	Marinilabiaceae	Other	0.0132943
Bacteroidetes	Bacteroidia	Bacteroidales	p-2534-18B5	unclassified__p-2534-18B5(f)	0.0132943
Bacteroidetes	Flavobacteriia	Flavobacteriales	Flavobacteriaceae	Other	0.0132943
Bacteroidetes	Flavobacteriia	Flavobacteriales	Flavobacteriaceae	Arenibacter	0.0106355
Bacteroidetes	Saprospirae	Saprospirales	Other	Other	0.0106355
Bacteroidetes	Saprospirae	Saprospirales	Saprospiraceae	Other	0.0106355
Bacteroidetes	Flavobacteriia	Flavobacteriales	Flavobacteriaceae	Myroides	0.00798
Bacteroidetes	Saprospirae	Saprospirales	Chitinophagaceae	Sediminibacterium	0.00798
Bacteroidetes	Bacteroidia	Bacteroidales	Porphyromonadaceae	Other	0.00532
Bacteroidetes	Flavobacteriia	Flavobacteriales	Cryomorphaceae	Crocinitomix	0.00532
Bacteroidetes	Flavobacteriia	Flavobacteriales	Weeksellaceae	Other	0.00532
Bacteroidetes	Sphingobacteriia	Sphingobacteriales	Sphingobacteriaceae	Other	0.00532
Bacteroidetes	Saprospirae	Saprospirales	unclassified__Saprospirales(o)	unclassified__Saprospirales(o)	0.00532
Bacteroidetes	Bacteroidia	Bacteroidales	Other	Other	0.00266
Bacteroidetes	Bacteroidia	Bacteroidales	Porphyromonadaceae	Dysgonomonas	0.00266
Bacteroidetes	Bacteroidia	Bacteroidales	Porphyromonadaceae	Parabacteroides	0.00266
Bacteroidetes	Cytophagia	Cytophagales	Cytophagaceae	Dyadobacter	0.00266
Chlamydiae	Chlamydiia	Chlamydiales	Parachlamydiaceae	Other	0.0106355
Chlamydiae	Chlamydiia	Chlamydiales	Other	Other	0.00798
Chlorobi	BSV26	A89	unclassified__A89(o)	unclassified__A89(o)	0.0186121
Chlorobi	OPB56	unclassified__OPB56(c)	unclassified__OPB56(c)	unclassified__OPB56(c)	0.00798
Chlorobi	SJA-28	unclassified__SJA-28(c)	unclassified__SJA-28(c)	unclassified__SJA-28(c)	0.00532
Chlorobi	Ignavibacteria	Ignavibacteriales	Ignavibacteriaceae	unclassified__Ignavibacteriaceae(f)	0.00266
Chloroflexi	Anaerolineae	H39	unclassified__H39(o)	unclassified__H39(o)	0.0584951
Chloroflexi	Anaerolineae	GCA004	unclassified__GCA004(o)	unclassified__GCA004(o)	0.0531773
Chloroflexi	Anaerolineae	Caldilineales	Caldilineaceae	unclassified__Caldilineaceae(f)	0.0452007
Chloroflexi	Anaerolineae	Caldilineales	Caldilineaceae	Caldilinea	0.039883
Chloroflexi	Dehalococcoidetes	Dehalococcoidales	Dehalococcoidaceae	unclassified__Dehalococcoidaceae(f)	0.0292475
Chloroflexi	Anaerolineae	Caldilineales	Caldilineaceae	Other	0.0212709
Chloroflexi	Chloroflexi	Roseiflexales	Kouleothrixaceae	Other	0.0212709
Chloroflexi	Ellin6529	unclassified__Ellin6529(c)	unclassified__Ellin6529(c)	unclassified__Ellin6529(c)	0.0212709
Chloroflexi	TK17	mle1-48	unclassified__mle1-48(o)	unclassified__mle1-48(o)	0.0186121
Chloroflexi	Anaerolineae	S0208	unclassified__S0208(o)	unclassified__S0208(o)	0.0159532
Chloroflexi	Anaerolineae	SBR1031	A4b	unclassified__A4b(f)	0.0159532
Chloroflexi	Anaerolineae	SBR1031	SHA-31	unclassified__SHA-31(f)	0.0159532
Chloroflexi	Anaerolineae	SHA-20	unclassified__SHA-20(o)	unclassified__SHA-20(o)	0.0159532
Chloroflexi	Anaerolineae	SJA-15	unclassified__SJA-15(o)	unclassified__SJA-15(o)	0.0159532
Chloroflexi	Anaerolineae	pLW-97	unclassified__pLW-97(o)	unclassified__pLW-97(o)	0.0159532
Chloroflexi	TK10	B07_WMSP1	Other	Other	0.0159532
Chloroflexi	Anaerolineae	WCHB1-50	unclassified__WCHB1-50(o)	unclassified__WCHB1-50(o)	0.00798
Chloroflexi	Chloroflexi	Other	Other	Other	0.00798
Chloroflexi	Thermomicrobia	JG30-KF-CM45	unclassified__JG30-KF-CM45(o)	unclassified__JG30-KF-CM45(o)	0.00798
Chloroflexi	Chloroflexi	AKIW781	unclassified__AKIW781(o)	unclassified__AKIW781(o)	0.00532
Chloroflexi	Chloroflexi	Herpetosiphonales	unclassified__Herpetosiphonales(o)	unclassified__Herpetosiphonales(o)	0.00532
Chloroflexi	S085	unclassified__S085(c)	unclassified__S085(c)	unclassified__S085(c)	0.00532
Cyanobacteria	Oscillatoriophycideae	Chroococcales	Xenococcaceae	unclassified__Xenococcaceae(f)	0.0319064
Cyanobacteria	Synechococcophycideae	Synechococcales	Synechococcaceae	Synechococcus	0.0292475
Cyanobacteria	4C0d-2	MLE1-12	unclassified__MLE1-12(o)	unclassified__MLE1-12(o)	0.00798
Cyanobacteria	Chloroplast	Chlorophyta	unclassified__Chlorophyta(o)	unclassified__Chlorophyta(o)	0.00798
Cyanobacteria	Chloroplast	Other	Other	Other	0.00266
Deferribacteres	Deferribacteres	Deferribacterales	Deferribacteraceae	Mucispirillum	0.0106355
Elusimicrobia	Elusimicrobia	Elusimicrobiales	unclassified__Elusimicrobiales(o)	unclassified__Elusimicrobiales(o)	0.00266
Firmicutes	Bacilli	Bacillales	Bacillaceae	Bacillus	10.8641
Firmicutes	Clostridia	Clostridiales	Clostridiaceae	Alkaliphilus	1.77878
Firmicutes	Bacilli	Lactobacillales	Enterococcaceae	Other	0.800319
Firmicutes	Bacilli	Lactobacillales	Streptococcaceae	Lactococcus	0.372241
Firmicutes	Bacilli	Lactobacillales	Lactobacillaceae	Lactobacillus	0.162191
Firmicutes	Clostridia	Clostridiales	Clostridiaceae	Clostridium	0.138261
Firmicutes	Bacilli	Bacillales	Paenibacillaceae	Brevibacillus	0.135602
Firmicutes	Bacilli	Lactobacillales	Streptococcaceae	Streptococcus	0.119649
Firmicutes	Bacilli	Bacillales	Staphylococcaceae	Staphylococcus	0.0877426
Firmicutes	Clostridia	Clostridiales	Veillonellaceae	Veillonella	0.079766
Firmicutes	Bacilli	Bacillales	Bacillaceae	Oceanobacillus	0.0717894
Firmicutes	Clostridia	Clostridiales	Lachnospiraceae	Blautia	0.0531773
Firmicutes	Clostridia	Clostridiales	Lachnospiraceae	Coprococcus	0.0531773
Firmicutes	Bacilli	Lactobacillales	Carnobacteriaceae	Trichococcus	0.0505185
Firmicutes	Clostridia	Clostridiales	Other	Other	0.0345653
Firmicutes	Bacilli	Bacillales	Exiguobacteraceae	Exiguobacterium	0.0319064
Firmicutes	Clostridia	Clostridiales	Lachnospiraceae	Other	0.0319064
Firmicutes	Bacilli	Lactobacillales	Leuconostocaceae	Leuconostoc	0.0292475
Firmicutes	Clostridia	Clostridiales	Lachnospiraceae	Roseburia	0.0265887
Firmicutes	Clostridia	Clostridiales	Lachnospiraceae	unclassified__Lachnospiraceae(f)	0.0265887
Firmicutes	Clostridia	Clostridiales	Veillonellaceae	Anaerovibrio	0.0265887
Firmicutes	Clostridia	Clostridiales	Veillonellaceae	Dialister	0.0265887
Firmicutes	Bacilli	Lactobacillales	Carnobacteriaceae	Carnobacterium	0.0239298
Firmicutes	Clostridia	Clostridiales	Clostridiaceae	SMB53	0.0239298
Firmicutes	Clostridia	Clostridiales	Lachnospiraceae	Epulopiscium	0.0239298
Firmicutes	Clostridia	Clostridiales	Peptostreptococcaceae	Peptostreptococcus	0.0239298
Firmicutes	Clostridia	Clostridiales	Ruminococcaceae	Other	0.0212709
Firmicutes	Clostridia	Clostridiales	Veillonellaceae	Selenomonas	0.0186121
Firmicutes	Clostridia	Clostridiales	Ruminococcaceae	Faecalibacterium	0.0159532
Firmicutes	Clostridia	Clostridiales	unclassified__Clostridiales(o)	unclassified__Clostridiales(o)	0.0159532
Firmicutes	Bacilli	Lactobacillales	Aerococcaceae	unclassified__Aerococcaceae(f)	0.0132943
Firmicutes	Clostridia	Clostridiales	Lachnospiraceae	Butyrivibrio	0.0132943
Firmicutes	Bacilli	Bacillales	Bacillaceae	Geobacillus	0.00798
Firmicutes	Clostridia	Clostridiales	Lachnospiraceae	Ruminococcus	0.00798
Firmicutes	Clostridia	Clostridiales	Veillonellaceae	Phascolarctobacterium	0.00798
Firmicutes	Clostridia	Clostridiales	Tissierellaceae	Peptoniphilus	0.00798
Firmicutes	Erysipelotrichi	Erysipelotrichales	Erysipelotrichaceae	Other	0.00798
Firmicutes	Bacilli	Bacillales	Bacillaceae	Anoxybacillus	0.00532
Firmicutes	Bacilli	Bacillales	Staphylococcaceae	Jeotgalicoccus	0.00532
Firmicutes	Bacilli	Lactobacillales	Aerococcaceae	Aerococcus	0.00532
Firmicutes	Clostridia	Clostridiales	Christensenellaceae	unclassified__Christensenellaceae(f)	0.00532
Firmicutes	Clostridia	Clostridiales	Ruminococcaceae	Ruminococcus	0.00532
Firmicutes	Clostridia	Clostridiales	Tissierellaceae	Finegoldia	0.00532
Firmicutes	Bacilli	Bacillales	Listeriaceae	Listeria	0.00266
Firmicutes	Bacilli	Bacillales	Staphylococcaceae	Macrococcus	0.00266
Firmicutes	Clostridia	Clostridiales	Ruminococcaceae	Oscillospira	0.00266
Firmicutes	Clostridia	Clostridiales	Veillonellaceae	Acidaminococcus	0.00266
Firmicutes	Clostridia	Clostridiales	Tissierellaceae	Other	0.00266
Fusobacteria	Fusobacteriia	Fusobacteriales	Leptotrichiaceae	Sneathia	0.0132943
Fusobacteria	Fusobacteriia	Fusobacteriales	Fusobacteriaceae	Fusobacterium	0.00266
Gemmatimonadetes	Gemm-1	unclassified__Gemm-1(c)	unclassified__Gemm-1(c)	unclassified__Gemm-1(c)	0.0478596
Gemmatimonadetes	Gemmatimonadetes	unclassified__Gemmatimonadetes(c)	unclassified__Gemmatimonadetes(c)	unclassified__Gemmatimonadetes(c)	0.00798
Gemmatimonadetes	Gemm-3	unclassified__Gemm-3(c)	unclassified__Gemm-3(c)	unclassified__Gemm-3(c)	0.00266
GN02	BB34	unclassified__BB34(c)	unclassified__BB34	(c)unclassified__BB34(c)	0.0292475
GN02	3BR-5F	unclassified__3BR-5F(c)	unclassified__3BR-5F(c)	unclassified__3BR-5F(c)	0.0132943
Lentisphaerae	Lentisphaeria	Victivallales	Victivallaceae	unclassified__Victivallaceae(f)	0.00532
Nitrospirae	Nitrospira	Nitrospirales	Thermodesulfovibrionaceae	LCP-6	0.0558362
Nitrospirae	Nitrospira	Nitrospirales	Nitrospiraceae	Nitrospira	0.0505185
Nitrospirae	Nitrospira	Nitrospirales	Thermodesulfovibrionaceae	GOUTA19	0.0239298
Nitrospirae	Nitrospira	Nitrospirales	0319-6A21	unclassified__0319-6A21(f)	0.0132943
NKB19	TSBW08	unclassified__TSBW08(c)	unclassified__TSBW08(c)	unclassified__TSBW08(c)	0.0212709
OD1	ABY1	unclassified__ABY1(c)	unclassified__ABY1(c)	unclassified__ABY1(c)	0.0239298
OP11	WCHB1-64	d153	unclassified__d153(o)	unclassified__d153(o)	0.00532
OP8	OP8_1	unclassified__OP8_1(c)	unclassified__OP8_1(c)	unclassified__OP8_1(c)	0.0239298
OP8	OP8_2	unclassified__OP8_2(c)	unclassified__OP8_2(c)	unclassified__OP8_2(c)	0.0132943
Other	Other	Other	Other	Other	0.28184
Planctomycetes	Phycisphaerae	Phycisphaerales	unclassified__Phycisphaerales(o)	unclassified__Phycisphaerales(o)	0.0425419
Planctomycetes	Planctomycetia	Gemmatales	Isosphaeraceae	Nostocoida	0.0159532
Planctomycetes	Planctomycetia	Gemmatales	Isosphaeraceae	unclassified__Isosphaeraceae(f)	0.0159532
Planctomycetes	Brocadiae	Brocadiales	Brocadiaceae	Kuenenia	0.0132943
Planctomycetes	OM190	CL500-15	unclassified__CL500-15(o)	unclassified__CL500-15(o)	0.00798
Planctomycetes	Planctomycetia	Gemmatales	Gemmataceae	unclassified__Gemmataceae(f)	0.00798
Planctomycetes	Brocadiae	Brocadiales	Brocadiaceae	CandidatusBrocadia	0.00532
Planctomycetes	OM190	agg27	unclassified__agg27(o)	unclassified__agg27(o)	0.00266
Proteobacteria	Gammaproteobacteria	Enterobacteriales	Enterobacteriaceae	Other	5.68466
Proteobacteria	Alphaproteobacteria	Sphingomonadales	Sphingomonadaceae	Sphingomonas	3.749
Proteobacteria	Gammaproteobacteria	Pseudomonadales	Pseudomonadaceae	Pseudomonas	3.69051
Proteobacteria	Betaproteobacteria	Burkholderiales	Oxalobacteraceae	Janthinobacterium	2.89019
Proteobacteria	Gammaproteobacteria	Xanthomonadales	Xanthomonadaceae	Luteibacter	1.66711
Proteobacteria	Gammaproteobacteria	Pseudomonadales	Moraxellaceae	Acinetobacter	0.757777
Proteobacteria	Alphaproteobacteria	Rickettsiales	Mitochondria	Other	0.608881
Proteobacteria	Gammaproteobacteria	Enterobacteriales	Enterobacteriaceae	Escherichia	0.478596
Proteobacteria	Alphaproteobacteria	Rhizobiales	Methylobacteriaceae	Methylobacterium	0.438713
Proteobacteria	Betaproteobacteria	Rhodocyclales	Rhodocyclaceae	Other	0.255251
Proteobacteria	Alphaproteobacteria	Rhizobiales	Other	Other	0.202074
Proteobacteria	Alphaproteobacteria	Rhodobacterales	Rhodobacteraceae	Rhodobacter	0.178144
Proteobacteria	Alphaproteobacteria	Rhodospirillales	Acetobacteraceae	unclassified__Acetobacteraceae(f)	0.178144
Proteobacteria	Gammaproteobacteria	Alteromonadales	125ds10	unclassified__125ds10(f)	0.178144
Proteobacteria	Alphaproteobacteria	Rhizobiales	Xanthobacteraceae	Xanthobacter	0.138261
Proteobacteria	Alphaproteobacteria	Rhodobacterales	Hyphomonadaceae	unclassified__Hyphomonadaceae(f)	0.132943
Proteobacteria	Betaproteobacteria	Burkholderiales	Comamonadaceae	Other	0.109014
Proteobacteria	Betaproteobacteria	Other	Other	Other	0.103696
Proteobacteria	Alphaproteobacteria	Rhizobiales	Methylocystaceae	unclassified__Methylocystaceae(f)	0.0930604
Proteobacteria	Alphaproteobacteria	Rhodobacterales	Rhodobacteraceae	Other	0.0877426
Proteobacteria	Gammaproteobacteria	Other	Other	Other	0.0850838
Proteobacteria	Alphaproteobacteria	Rickettsiales	mitochondria	Raphanus	0.0771072
Proteobacteria	Deltaproteobacteria	Myxococcales	Haliangiaceae	unclassified__Haliangiaceae(f)	0.0771072
Proteobacteria	Gammaproteobacteria	Xanthomonadales	Xanthomonadaceae	Dokdonella	0.0744483
Proteobacteria	Gammaproteobacteria	Xanthomonadales	Xanthomonadaceae	Thermomonas	0.0664717
Proteobacteria	Deltaproteobacteria	Entotheonellales	unclassified__Entotheonellales(o)	unclassified__Entotheonellales(o)	0.0638128
Proteobacteria	Gammaproteobacteria	Xanthomonadales	Xanthomonadaceae	Pseudoxanthomonas	0.0638128
Proteobacteria	Other	Other	Other	Other	0.0558362
Proteobacteria	Alphaproteobacteria	Other	Other	Other	0.0505185
Proteobacteria	Alphaproteobacteria	Rhizobiales	Hyphomicrobiaceae	Devosia	0.0505185
Proteobacteria	Alphaproteobacteria	Rhodobacterales	Rhodobacteraceae	Paracoccus	0.0505185
Proteobacteria	Alphaproteobacteria	Rhodobacterales	Rhodobacteraceae	Rubellimicrobium	0.0505185
Proteobacteria	Betaproteobacteria	Rhodocyclales	Rhodocyclaceae	Dechloromonas	0.0478596
Proteobacteria	Gammaproteobacteria	Enterobacteriales	Enterobacteriaceae	Serratia	0.0478596
Proteobacteria	Betaproteobacteria	SC-I-84	unclassified__SC-I-84(o)	unclassified__SC-I-84(o)	0.0452007
Proteobacteria	Gammaproteobacteria	Alteromonadales	OM60	unclassified__OM60(f)	0.0452007
Proteobacteria	Gammaproteobacteria	Xanthomonadales	Sinobacteraceae	unclassified__Sinobacteraceae(f)	0.0425419
Proteobacteria	Alphaproteobacteria	Rhizobiales	Xanthobacteraceae	Ancylobacter	0.039883
Proteobacteria	Betaproteobacteria	Burkholderiales	Alcaligenaceae	Achromobacter	0.039883
Proteobacteria	Betaproteobacteria	Burkholderiales	Other	Other	0.0372241
Proteobacteria	Gammaproteobacteria	Oceanospirillales	Halomonadaceae	Other	0.0372241
Proteobacteria	Alphaproteobacteria	Rhizobiales	Hyphomicrobiaceae	Hyphomicrobium	0.0345653
Proteobacteria	Alphaproteobacteria	Caulobacterales	Caulobacteraceae	Brevundimonas	0.0319064
Proteobacteria	Alphaproteobacteria	Sphingomonadales	unclassified__Sphingomonadales(o)	unclassified__Sphingomonadales(o)	0.0319064
Proteobacteria	Betaproteobacteria	Rhodocyclales	Rhodocyclaceae	Zoogloea	0.0319064
Proteobacteria	Deltaproteobacteria	Desulfobacterales	Desulfobulbaceae	unclassified__Desulfobulbaceae(f)	0.0319064
Proteobacteria	Deltaproteobacteria	Myxococcales	unclassified__Myxococcales(o)	unclassified__Myxococcales(o)	0.0319064
Proteobacteria	Betaproteobacteria	Burkholderiales	Alcaligenaceae	unclassified__Alcaligenaceae(f)	0.0292475
Proteobacteria	Betaproteobacteria	Thiobacterales	unclassified__Thiobacterales(o)	unclassified__Thiobacterales(o)	0.0292475
Proteobacteria	Deltaproteobacteria	Bdellovibrionales	Bdellovibrionaceae	Bdellovibrio	0.0292475
Proteobacteria	Alphaproteobacteria	Rhodospirillales	Acetobacteraceae	Other	0.0265887
Proteobacteria	Alphaproteobacteria	Rhodospirillales	Rhodospirillaceae	unclassified__Rhodospirillaceae(f)	0.0265887
Proteobacteria	Gammaproteobacteria	Enterobacteriales	Enterobacteriaceae	Pantoea	0.0265887
Proteobacteria	Alphaproteobacteria	Rhizobiales	Rhizobiaceae	Agrobacterium	0.0239298
Proteobacteria	Betaproteobacteria	Burkholderiales	Burkholderiaceae	Burkholderia	0.0239298
Proteobacteria	Betaproteobacteria	Burkholderiales	Comamonadaceae	Rhodoferax	0.0239298
Proteobacteria	Deltaproteobacteria	Syntrophobacterales	Syntrophaceae	unclassified__Syntrophaceae(f)	0.0239298
Proteobacteria	Gammaproteobacteria	Xanthomonadales	Xanthomonadaceae	Stenotrophomonas	0.0239298
Proteobacteria	Betaproteobacteria	Burkholderiales	Oxalobacteraceae	Other	0.0212709
Proteobacteria	Deltaproteobacteria	Myxococcales	Other	Other	0.0212709
Proteobacteria	Alphaproteobacteria	Rhizobiales	Bradyrhizobiaceae	Other	0.0186121
Proteobacteria	Alphaproteobacteria	Rhodospirillales	Rhodospirillaceae	Elstera	0.0186121
Proteobacteria	Betaproteobacteria	Rhodocyclales	Rhodocyclaceae	CandidatusAccumulibacter	0.0186121
Proteobacteria	Deltaproteobacteria	Desulfobacterales	Desulfobacteraceae	Desulfococcus	0.0186121
Proteobacteria	Gammaproteobacteria	HOC36	unclassified__HOC36(o)	unclassified__HOC36(o)	0.0186121
Proteobacteria	Alphaproteobacteria	Caulobacterales	Caulobacteraceae	Phenylobacterium	0.0159532
Proteobacteria	Alphaproteobacteria	Rhodospirillales	Rhodospirillaceae	Azospirillum	0.0159532
Proteobacteria	Alphaproteobacteria	Sphingomonadales	Other	Other	0.0159532
Proteobacteria	Deltaproteobacteria	Desulfobacterales	Desulfobacteraceae	Other	0.0159532
Proteobacteria	Deltaproteobacteria	Desulfovibrionales	Desulfomicrobiaceae	Desulfomicrobium	0.0159532
Proteobacteria	Deltaproteobacteria	Syntrophobacterales	Syntrophaceae	Desulfobacca	0.0159532
Proteobacteria	Gammaproteobacteria	Pasteurellales	Pasteurellaceae	Other	0.0159532
Proteobacteria	Gammaproteobacteria	Thiotrichales	Thiotrichaceae	Thioploca	0.0159532
Proteobacteria	Gammaproteobacteria	Xanthomonadales	Xanthomonadaceae	unclassified__Xanthomonadaceae(f)	0.0159532
Proteobacteria	Alphaproteobacteria	BD7-3	unclassified__BD7-3(o)	unclassified__BD7-3(o)	0.0132943
Proteobacteria	Betaproteobacteria	Rhodocyclales	Rhodocyclaceae	Dok59	0.0132943
Proteobacteria	Deltaproteobacteria	MBNT15	unclassified__MBNT15(o)	unclassified__MBNT15(o)	0.0132943
Proteobacteria	Gammaproteobacteria	Legionellales	unclassified__Legionellales(o)	unclassified__Legionellales(o)	0.0132943
Proteobacteria	Alphaproteobacteria	Caulobacterales	Caulobacteraceae	unclassified__Caulobacteraceae(f)	0.0106355
Proteobacteria	Alphaproteobacteria	Rhizobiales	Hyphomicrobiaceae	Rhodoplanes	0.0106355
Proteobacteria	Alphaproteobacteria	Rhodospirillales	Rhodospirillaceae	Skermanella	0.0106355
Proteobacteria	Alphaproteobacteria	Rickettsiales	unclassified__Rickettsiales(o)	unclassified__Rickettsiales(o)	0.0106355
Proteobacteria	Alphaproteobacteria	Sphingomonadales	Erythrobacteraceae	Other	0.0106355
Proteobacteria	Betaproteobacteria	ASSO-13	unclassified__ASSO-13(o)	unclassified__ASSO-13(o)	0.0106355
Proteobacteria	Betaproteobacteria	Burkholderiales	unclassified__Burkholderiales(o)	unclassified__Burkholderiales(o)	0.0106355
Proteobacteria	Betaproteobacteria	Neisseriales	Neisseriaceae	Other	0.0106355
Proteobacteria	Betaproteobacteria	Rhodocyclales	Rhodocyclaceae	Thauera	0.0106355
Proteobacteria	Deltaproteobacteria	Other	Other	Other	0.0106355
Proteobacteria	Deltaproteobacteria	Desulfuromonadales	Other	Other	0.0106355
Proteobacteria	Deltaproteobacteria	Myxococcales	Cystobacteraceae	Cystobacter	0.0106355
Proteobacteria	Deltaproteobacteria	Myxococcales	Nannocystaceae	Nannocystis	0.0106355
Proteobacteria	Gammaproteobacteria	Pseudomonadales	Moraxellaceae	Enhydrobacter	0.0106355
Proteobacteria	Alphaproteobacteria	Caulobacterales	Caulobacteraceae	Other	0.00798
Proteobacteria	Alphaproteobacteria	Rhizobiales	Aurantimonadaceae	unclassified__Aurantimonadaceae(f)	0.00798
Proteobacteria	Alphaproteobacteria	Rhizobiales	Methylobacteriaceae	unclassified__Methylobacteriaceae(f)	0.00798
Proteobacteria	Alphaproteobacteria	unclassified__Alphaproteobacteria(c)	unclassified__Alphaproteobacteria(c)	unclassified__Alphaproteobacteria(c)	0.00798
Proteobacteria	Betaproteobacteria	Burkholderiales	Comamonadaceae	Delftia	0.00798
Proteobacteria	Betaproteobacteria	Burkholderiales	Comamonadaceae	Hylemonella	0.00798
Proteobacteria	Betaproteobacteria	Ellin6067	unclassified__Ellin6067(o)	unclassified__Ellin6067(o)	0.00798
Proteobacteria	Deltaproteobacteria	Myxococcales	0319-6G20	unclassified__0319-6G20(f)	0.00798
Proteobacteria	Gammaproteobacteria	Oceanospirillales	Halomonadaceae	Chromohalobacter	0.00798
Proteobacteria	Alphaproteobacteria	Rhizobiales	Bradyrhizobiaceae	Bosea	0.00532
Proteobacteria	Alphaproteobacteria	Rhizobiales	unclassified__Rhizobiales(o)	unclassified__Rhizobiales(o)	0.00532
Proteobacteria	Alphaproteobacteria	Rhodobacterales	Rhodobacteraceae	Ruegeria	0.00532
Proteobacteria	Alphaproteobacteria	Sphingomonadales	Sphingomonadaceae	Novosphingobium	0.00532
Proteobacteria	Betaproteobacteria	Burkholderiales	Comamonadaceae	Tepidimonas	0.00532
Proteobacteria	Betaproteobacteria	Burkholderiales	Comamonadaceae	Variovorax	0.00532
Proteobacteria	Betaproteobacteria	Methylophilales	Methylophilaceae	Methylotenera	0.00532
Proteobacteria	Betaproteobacteria	Rhodocyclales	Rhodocyclaceae	Sulfuritalea	0.00532
Proteobacteria	Deltaproteobacteria	BPC076	unclassified__BPC076(o)	unclassified__BPC076(o)	0.00532
Proteobacteria	Deltaproteobacteria	Myxococcales	Polyangiaceae	Other	0.00532
Proteobacteria	Deltaproteobacteria	NB1-j	unclassified__NB1-j(o)	unclassified__NB1-j(o)	0.00532
Proteobacteria	Deltaproteobacteria	Syntrophobacterales	Syntrophaceae	Desulfomonile	0.00532
Proteobacteria	Deltaproteobacteria	Syntrophobacterales	Syntrophobacteraceae	unclassified__Syntrophobacteraceae(f)	0.00532
Proteobacteria	Epsilonproteobacteria	Campylobacterales	Campylobacteraceae	Arcobacter	0.00532
Proteobacteria	Epsilonproteobacteria	Campylobacterales	Helicobacteraceae	Sulfuricurvum	0.00532
Proteobacteria	Gammaproteobacteria	Aeromonadales	Aeromonadaceae	unclassified__Aeromonadaceae(f)	0.00532
Proteobacteria	Gammaproteobacteria	Alteromonadales	Alteromonadaceae	Marinobacter	0.00532
Proteobacteria	Gammaproteobacteria	Chromatiales	unclassified__Chromatiales(o)	unclassified__Chromatiales)	0.00532
Proteobacteria	Gammaproteobacteria	Xanthomonadales	Xanthomonadaceae	Other	0.00532
Proteobacteria	Gammaproteobacteria	Xanthomonadales	Xanthomonadaceae	Lysobacter	0.00532
Proteobacteria	Gammaproteobacteria	Marinicellales	Marinicellaceae	unclassified__Marinicellaceae(f)	0.00532
Proteobacteria	Gammaproteobacteria	unclassified__Gammaproteobacteria(c)	unclassified__Gammaproteobacteria(c)	unclassified__Gammaproteobacteria(c)	0.00532
Proteobacteria	Alphaproteobacteria	Caulobacterales	Caulobacteraceae	Mycoplana	0.00266
Proteobacteria	Alphaproteobacteria	Rhizobiales	Phyllobacteriaceae	Other	0.00266
Proteobacteria	Alphaproteobacteria	Rhizobiales	Rhizobiaceae	Shinella	0.00266
Proteobacteria	Alphaproteobacteria	Rhodobacterales	Rhodobacteraceae	Amaricoccus	0.00266
Proteobacteria	Alphaproteobacteria	Rickettsiales	mitochondria	Arabidopsis	0.00266
Proteobacteria	Betaproteobacteria	Burkholderiales	Comamonadaceae	Acidovorax	0.00266
Proteobacteria	Betaproteobacteria	Burkholderiales	Comamonadaceae	Azohydromonas	0.00266
Proteobacteria	Betaproteobacteria	Rhodocyclales	Rhodocyclaceae	Hydrogenophilus	0.00266
Proteobacteria	Betaproteobacteria	Rhodocyclales	Rhodocyclaceae	Uliginosibacterium	0.00266
Proteobacteria	Deltaproteobacteria	Bdellovibrionales	Bacteriovoracaceae	Peredibacter	0.00266
Proteobacteria	Deltaproteobacteria	Myxococcales	Myxococcaceae	Anaeromyxobacter	0.00266
Proteobacteria	Deltaproteobacteria	NB1-j	Other	Other	0.00266
Proteobacteria	Deltaproteobacteria	Syntrophobacterales	Syntrophaceae	Syntrophus	0.00266
Proteobacteria	Gammaproteobacteria	Enterobacteriales	Enterobacteriaceae	Morganella	0.00266
Proteobacteria	Gammaproteobacteria	Thiotrichales	Piscirickettsiaceae	unclassified__Piscirickettsiaceae(f)	0.00266
Proteobacteria	TA18	PHOS-HD29	unclassified__PHOS-HD29(o)	unclassified__PHOS-HD29(o)	0.00266
Synergistetes	Synergistia	Synergistales	Synergistaceae	vadinCA02	0.00532
Tenericutes	Mollicutes	Mycoplasmatales	Mycoplasmataceae	Mycoplasma	0.16485
Tenericutes	Mollicutes	RF39	unclassified__RF39(o)	unclassified__RF39(o)	0.00798
Tenericutes	Mollicutes	Mycoplasmatales	Mycoplasmataceae	CandidatusHepatoplasma	0.00532
Thermi	Deinococci	Deinococcales	Deinococcaceae	Deinococcus	0.0345653
Thermi	Deinococci	Thermales	Thermaceae	Thermus	0.0159532
TM7	TM7-3	EW055	unclassified__EW055(o)	unclassified__EW055(o)	0.0425419
TM7	TM7-1	unclassified__TM7-1(c)	unclassified__TM7-1(c)	unclassified__TM7-1(c)	0.0239298
TM7	TM7-3	unclassified__TM7-3(c)	unclassified__TM7-3(c)	unclassified__TM7-3(c)	0.0106355
Verrucomicrobia	Spartobacteria	Chthoniobacterales	Chthoniobacteraceae	Candidatus Xiphinematobacter	0.558362
Verrucomicrobia	Opitutae	Opitutales	Opitutaceae	Opitutus	0.0159532
Verrucomicrobia	Verruco-5	WCHB1-41	unclassified__WCHB1-41(o)	unclassified__WCHB1-41(o)	0.0159532
Verrucomicrobia	Pedosphaerae	Pedosphaerales	Other	Other	0.0106355
Verrucomicrobia	Verrucomicrobiae	Verrucomicrobiales	Verrucomicrobiaceae	Verrucomicrobium	0.00798
Verrucomicrobia	Methylacidiphilae	S-BQ2-57	unclassified__S-BQ2-57(o)	unclassified__S-BQ2-57(o)	0.00798
Verrucomicrobia	Pedosphaerae	Pedosphaerales	unclassified__Pedosphaerales(o)	unclassified__Pedosphaerales(o)	0.00798
Verrucomicrobia	Verruco-5	Other	Other	Other	0.00266
Verrucomicrobia	Verrucomicrobiae	Verrucomicrobiales	Verrucomicrobiaceae	Prosthecobacter	0.00266
WS3	PRR-12	GN03	KSB4	unclassified__KSB4(f)	0.00532
WS3	PRR-12	LD1-PA13	unclassified__LD1-PA13(o)	unclassified__LD1-PA13(o)	0.00532
WS6	B142	unclassified__B142(c)	unclassified__B142(c)	unclassified__B142(c)	0.00266
WS6	SC72	unclassified__SC72(c)	unclassified__SC72(c)	unclassified__SC72(c)	0.00266
